# Supplementary material for: ﻿Unveiling Sordariomycetes taxa associated with woody litter in Northern Thailand
Source: MycoKeys. 2025 Mar 17;115:155–85. doi: 10.3897/mycokeys.115.145330 (PMC11933910; doi:10.3897/mycokeys.115.145330)
Supplement: XML Treatment for Diaporthe melonis [file mycokeys.115.145330-treatment1.xml]

<!DOCTYPE tp:taxon-treatment
  PUBLIC "-//TaxonX//DTD Taxonomic Treatment Publishing DTD v0 20100105//EN" "tax-treatment-NSO.dtd">
<tp:taxon-treatment xmlns:tp="http://www.plazi.org/taxpub"><tp:treatment-meta><kwd-group><label>Taxon classification</label><kwd>
                  <named-content content-type="kingdom">Fungi</named-content>
                </kwd><kwd>
                  <named-content content-type="order">Diaporthales</named-content>
                </kwd><kwd>
                  <named-content content-type="family">Diaporthaceae</named-content>
                </kwd></kwd-group><mixed-citation publication-type="journal"><person-group><name><surname>Phukhamsakda</surname><given-names>Chayanard</given-names></name><name><surname>Hyde</surname><given-names>Kevin D.</given-names></name><name><surname>Samarakoon</surname><given-names>Milan C.</given-names></name><name><surname>Louangphan</surname><given-names>Johnny</given-names></name><name><surname>Navasit</surname><given-names>Kedsara</given-names></name><name><surname>Al-Otibi</surname><given-names>Fatimah</given-names></name><name><surname>Bhunjun</surname><given-names>Chitrabhanu S.</given-names></name></person-group><article-title>﻿Unveiling <tp:taxon-name><tp:taxon-name-part taxon-name-part-type="class">Sordariomycetes</tp:taxon-name-part></tp:taxon-name> taxa associated with woody litter in Northern Thailand</article-title><source>MycoKeys</source><day>17</day><month>03</month><year>2025</year><volume>115</volume><fpage>155</fpage><lpage>185</lpage><pub-id pub-id-type="doi">10.3897/mycokeys.115.145330</pub-id></mixed-citation></tp:treatment-meta><tp:nomenclature><label>﻿</label><tp:taxon-name>
                <object-id xmlns:xlink="http://www.w3.org/1999/xlink" content-type="arpha" xlink:type="simple">2F84ED18-BD34-5418-9713-D10835287DDA</object-id>
                <tp:taxon-name-part taxon-name-part-type="genus" reg="Diaporthe">Diaporthe</tp:taxon-name-part>
                <tp:taxon-name-part taxon-name-part-type="species" reg="melonis">melonis</tp:taxon-name-part>
                <object-id xmlns:xlink="http://www.w3.org/1999/xlink" xlink:type="simple">Index Fungorum: IF312933</object-id>
                <object-id xmlns:xlink="http://www.w3.org/1999/xlink" xlink:type="simple">Facesoffungi Number: FoF17285</object-id>
              </tp:taxon-name><tp:taxon-authority>Beraha &amp; M.J. O’Brien, Phytopath. Z. 94(3): 205 (1979)</tp:taxon-authority><xref ref-type="fig" rid="F2">Fig. 2</xref></tp:nomenclature><tp:treatment-sec sec-type="description" id="SECID0EQ5HK"><title>Description.</title><p><bold><italic>Saprobic</italic></bold> on dead unidentified branch. <bold><italic>Sexual morph</italic></bold>: not observed. <bold><italic>Asexual morph</italic>: <italic>Conidiomata</italic></bold> 148–374 × 128–338 µm high (x̄ = 250 × 225 µm, n = 15), pycnidial, mostly scattered, immersed, slightly erumpent through the host surface, discoid or subglobose, with a solitary undivided locule. <bold><italic>Conidiophores</italic></bold> reduced to conidiogenous cells. <bold><italic>Alpha conidiogenous cells</italic></bold> 5.7–25 × 1.1–2.5 µm (x̄ = 15.6 × 1.7 µm, n = 50), hyaline, rarely branched, mostly aseptate, densely aggregated, cylindrical, straight to slightly curved and smooth. <bold><italic>Alpha conidia</italic></bold> 5–7.3 × 1.9–2.7 µm (x̄ = 6.3 × 2.3 µm, n = 40), unicellular, fusiform to ellipsoidal, apex and base rounded, hyaline, smooth, bi-guttulate. <bold><italic>Beta conidiogenous cells</italic></bold> 6.2–16 × 1.6–2.6 µm (x̄ = 9.4 × 2.1 µm, n = 40), phialidic, subcylindrical, tapering towards the apex, hyaline. <bold><italic>Beta conidia</italic></bold> 19–27 × 1–2 µm (x̄ = 23 × 1.5 µm, n = 40), filiform, aseptate, hyaline, smooth-walled, straight from base, and curve at apex. <bold><italic>Gamma conidia</italic></bold> not observed.</p></tp:treatment-sec><tp:treatment-sec sec-type="description" id="SECID0ERAAM"><title>Culture characteristics.</title><p>Colonies on <abbrev xmlns:xlink="http://www.w3.org/1999/xlink" xlink:title="potato dextrose agar" id="ABBRID0EXAAM" xlink:type="simple">PDA</abbrev>, reaching 20 mm diam., after 3 weeks at 25 °C, initially white, turning beige after 7–10 days, flat, felty with a thick texture at the centre and marginal area, lacking aerial mycelium; reverse, glossy grey, radiating outwardly.</p></tp:treatment-sec><tp:treatment-sec sec-type="material" id="SECID0E2AAM"><title>Material examined.</title><p>Thailand, Chiang Rai Province, Muang District, on a dead unidentified dicot branch, 16 January 2023, J. Louangphan, CR1-02 (<named-content xmlns:xlink="http://www.w3.org/1999/xlink" content-type="dwc:institutional_code" xlink:title="Mae Fah Luang University Fungarium" xlink:href="http://grbio.org/institution/mae-fah-laung-university" xlink:type="simple">MFLU</named-content> 23–0474); living culture <named-content xmlns:xlink="http://www.w3.org/1999/xlink" content-type="dwc:institutional_code" xlink:title="Mae Fah Luang University Culture Collection" xlink:href="http://grbio.org/institution/mae-fah-luang-university-culture-collection" xlink:type="simple">MFLUCC</named-content> 24–0522 = <named-content xmlns:xlink="http://www.w3.org/1999/xlink" content-type="dwc:institutional_code" xlink:title="Mae Fah Luang University Culture Collection" xlink:href="http://grbio.org/institution/mae-fah-luang-university-culture-collection" xlink:type="simple">MFLUCC</named-content> 23–0300.</p></tp:treatment-sec><tp:treatment-sec sec-type="host" id="SECID0EQBAM"><title>Hosts.</title><p><italic><tp:taxon-name><tp:taxon-name-part taxon-name-part-type="genus" reg="Annona">Annona</tp:taxon-name-part><tp:taxon-name-part taxon-name-part-type="species" reg="squamosa">squamosa</tp:taxon-name-part></tp:taxon-name></italic> (<tp:taxon-name><tp:taxon-name-part taxon-name-part-type="family">Annonaceae</tp:taxon-name-part></tp:taxon-name>), <italic><tp:taxon-name><tp:taxon-name-part taxon-name-part-type="genus" reg="Berberis">Berberis</tp:taxon-name-part><tp:taxon-name-part taxon-name-part-type="species" reg="aristata">aristata</tp:taxon-name-part></tp:taxon-name></italic> (<tp:taxon-name><tp:taxon-name-part taxon-name-part-type="family">Berberidaceae</tp:taxon-name-part></tp:taxon-name>), <italic><tp:taxon-name><tp:taxon-name-part taxon-name-part-type="genus" reg="Carapa">Carapa</tp:taxon-name-part><tp:taxon-name-part taxon-name-part-type="species" reg="guianensis">guianensis</tp:taxon-name-part></tp:taxon-name></italic> (<tp:taxon-name><tp:taxon-name-part taxon-name-part-type="family">Meliaceae</tp:taxon-name-part></tp:taxon-name>), <italic><tp:taxon-name><tp:taxon-name-part taxon-name-part-type="genus" reg="Citrus">Citrus</tp:taxon-name-part><tp:taxon-name-part taxon-name-part-type="species" reg="grandis">grandis</tp:taxon-name-part></tp:taxon-name></italic> cv. <tp:taxon-name><tp:taxon-name-part taxon-name-part-type="genus" reg="Citrus"/><tp:taxon-name-part taxon-name-part-type="section" reg="Tomentosa">Tomentosa</tp:taxon-name-part></tp:taxon-name> (<tp:taxon-name><tp:taxon-name-part taxon-name-part-type="family">Rutaceae</tp:taxon-name-part></tp:taxon-name>), <italic><tp:taxon-name><tp:taxon-name-part taxon-name-part-type="genus" reg="Cucumis">Cucumis</tp:taxon-name-part><tp:taxon-name-part taxon-name-part-type="species" reg="melo">melo</tp:taxon-name-part></tp:taxon-name></italic> (<tp:taxon-name><tp:taxon-name-part taxon-name-part-type="family">Cucurbitaceae</tp:taxon-name-part></tp:taxon-name>), <italic><tp:taxon-name><tp:taxon-name-part taxon-name-part-type="genus" reg="Glottidium">Glottidium</tp:taxon-name-part></tp:taxon-name></italic> sp. (<tp:taxon-name><tp:taxon-name-part taxon-name-part-type="family">Fabaceae</tp:taxon-name-part></tp:taxon-name>), <italic><tp:taxon-name><tp:taxon-name-part taxon-name-part-type="genus" reg="Glycine">Glycine</tp:taxon-name-part><tp:taxon-name-part taxon-name-part-type="species" reg="max">max</tp:taxon-name-part></tp:taxon-name></italic>, <italic><tp:taxon-name><tp:taxon-name-part taxon-name-part-type="genus" reg="Glycine">G.</tp:taxon-name-part><tp:taxon-name-part taxon-name-part-type="species" reg="soja">soja</tp:taxon-name-part></tp:taxon-name></italic> (<tp:taxon-name><tp:taxon-name-part taxon-name-part-type="family">Fabaceae</tp:taxon-name-part></tp:taxon-name>), unidentified branch (<xref ref-type="bibr" rid="B18">Dong et al. 2021a</xref>, <xref ref-type="bibr" rid="B19">b</xref>; <xref ref-type="bibr" rid="B27">Hongsanan et al. 2023</xref>; This study).</p><fig id="F2" position="float" orientation="portrait"><object-id xmlns:xlink="http://www.w3.org/1999/xlink" content-type="doi" xlink:type="simple">10.3897/mycokeys.115.145330.figure2</object-id><object-id xmlns:xlink="http://www.w3.org/1999/xlink" content-type="arpha" xlink:type="simple">94C8DD1B-E4CD-57F1-8CE2-80E24010889B</object-id><label>Figure 2.</label><caption><p><italic><tp:taxon-name><tp:taxon-name-part taxon-name-part-type="genus" reg="Diaporthe">Diaporthe</tp:taxon-name-part><tp:taxon-name-part taxon-name-part-type="species" reg="melonis">melonis</tp:taxon-name-part></tp:taxon-name></italic> (<named-content xmlns:xlink="http://www.w3.org/1999/xlink" content-type="dwc:institutional_code" xlink:title="Mae Fah Luang University Fungarium" xlink:href="http://grbio.org/institution/mae-fah-laung-university" xlink:type="simple">MFLU</named-content> 23–0474) <bold>a</bold> host substrate <bold>b</bold> conidiomata on substrate <bold>c</bold> transverse section of conidioma <bold>d, e</bold> vertical section through conidiomata <bold>f, g</bold> conidiophores and conidiogenous cells <bold>h, i</bold> beta conidia <bold>j</bold> alpha conidia <bold>k</bold> a germinated conidium <bold>l</bold> front and reverse view of the colony on <abbrev xmlns:xlink="http://www.w3.org/1999/xlink" xlink:title="potato dextrose agar" id="ABBRID0E2HAM" xlink:type="simple">PDA</abbrev>. Scale bars: 200 μm (<bold>b–d</bold>); 100 μm (<bold>e</bold>); 20 μm (<bold>f, k</bold>); 10 μm (<bold>g, h–j</bold>).</p></caption><graphic xmlns:xlink="http://www.w3.org/1999/xlink" xlink:href="mycokeys-115-155-g002.jpg" position="float" orientation="portrait" xlink:type="simple" id="oo_1283643.jpg"><uri content-type="original_file" xlink:type="simple">https://binary.pensoft.net/fig/1283643</uri></graphic></fig></tp:treatment-sec><tp:treatment-sec sec-type="distribution" id="SECID0EMIAM"><title>Distribution.</title><p>China, Myanmar, India, Indonesia, Japan, Thailand, the United States (<xref ref-type="bibr" rid="B18">Dong et al. 2021a</xref>, <xref ref-type="bibr" rid="B19">b</xref>; <xref ref-type="bibr" rid="B27">Hongsanan et al. 2023</xref>; this study).</p></tp:treatment-sec><tp:treatment-sec sec-type="notes" id="SECID0E5IAM"><title>Notes.</title><p>Our isolates (<named-content xmlns:xlink="http://www.w3.org/1999/xlink" content-type="dwc:institutional_code" xlink:title="Mae Fah Luang University Culture Collection" xlink:href="http://grbio.org/institution/mae-fah-luang-university-culture-collection" xlink:type="simple">MFLUCC</named-content> 23–0300 and <named-content xmlns:xlink="http://www.w3.org/1999/xlink" content-type="dwc:institutional_code" xlink:title="Mae Fah Luang University Culture Collection" xlink:href="http://grbio.org/institution/mae-fah-luang-university-culture-collection" xlink:type="simple">MFLUCC</named-content> 24–0522) clustered with <italic><tp:taxon-name><tp:taxon-name-part taxon-name-part-type="genus" reg="Diaporthe">D.</tp:taxon-name-part><tp:taxon-name-part taxon-name-part-type="species" reg="melonis">melonis</tp:taxon-name-part></tp:taxon-name></italic> isolates (CBS 507.78, FAU640, and ZHKUCC 20-0014) with 100% <abbrev xmlns:xlink="http://www.w3.org/1999/xlink" xlink:title="Maximum likelihood analyses" id="ABBRID0EZJAM" xlink:type="simple">ML</abbrev>/1.00 <abbrev xmlns:xlink="http://www.w3.org/1999/xlink" xlink:title="Bayesian inference posterior probabilities" id="ABBRID0E4JAM" xlink:type="simple">BPP</abbrev> support (Fig. <xref ref-type="fig" rid="F1">1</xref>). Our isolate has a similar morphology to <italic><tp:taxon-name><tp:taxon-name-part taxon-name-part-type="genus" reg="Diaporthe">D.</tp:taxon-name-part><tp:taxon-name-part taxon-name-part-type="species" reg="melonis">melonis</tp:taxon-name-part></tp:taxon-name></italic> but differs in having smaller conidiomata (148–374 µm vs. 100–500 µm diam.) and smaller alpha conidia (6.3 × 2.3 µm vs. 8.3 × 2.6 µm) (<xref ref-type="bibr" rid="B2">Beraha and O’Brien 1979</xref>). Our isolate has a beige culture compared to the brown culture of <italic><tp:taxon-name><tp:taxon-name-part taxon-name-part-type="genus" reg="Diaporthe">D.</tp:taxon-name-part><tp:taxon-name-part taxon-name-part-type="species" reg="melonis">melonis</tp:taxon-name-part></tp:taxon-name></italic> (<xref ref-type="bibr" rid="B2">Beraha and O’Brien 1979</xref>). Our isolate also differs from <italic><tp:taxon-name><tp:taxon-name-part taxon-name-part-type="genus" reg="Diaporthe">D.</tp:taxon-name-part><tp:taxon-name-part taxon-name-part-type="species" reg="melonis">melonis</tp:taxon-name-part></tp:taxon-name></italic> (<italic><tp:taxon-name><tp:taxon-name-part taxon-name-part-type="genus" reg="Diaporthe">D.</tp:taxon-name-part><tp:taxon-name-part taxon-name-part-type="species" reg="guangdongensis">guangdongensis</tp:taxon-name-part></tp:taxon-name></italic> ZHKUCC 20-0014) in the size of conidiomata (128–338 × 148–374 µm <italic>vs.</italic> 130–515 × 100–390 µm), alpha conidia (5–7.3 × 1.9–2.7 µm vs. 6–8 × 2–4 µm), and beta conidia (19–27 × 1–2 µm vs. 14–35 × 1–2 µm) (<xref ref-type="bibr" rid="B18">Dong et al. 2021a</xref>, <xref ref-type="bibr" rid="B19">b</xref>). Therefore, we report our isolate as a new geographical record of <italic><tp:taxon-name><tp:taxon-name-part taxon-name-part-type="genus" reg="Diaporthe">D.</tp:taxon-name-part><tp:taxon-name-part taxon-name-part-type="species" reg="melonis">melonis</tp:taxon-name-part></tp:taxon-name></italic> from Thailand.</p></tp:treatment-sec><tp:treatment-sec><!--Section generated to contain objects referenced in tp:taxon-treatment.--><fig id="F1" position="float" orientation="portrait"><object-id xmlns:xlink="http://www.w3.org/1999/xlink" content-type="doi" xlink:type="simple">10.3897/mycokeys.115.145330.figure1</object-id><object-id xmlns:xlink="http://www.w3.org/1999/xlink" content-type="arpha" xlink:type="simple">32325CAD-0D04-5704-AC92-F45918BADFEC</object-id><label>Figure 1.</label><caption><p>Phylogram of the <italic><tp:taxon-name><tp:taxon-name-part taxon-name-part-type="genus" reg="Diaporthe">Diaporthe</tp:taxon-name-part><tp:taxon-name-part taxon-name-part-type="species" reg="sojae">sojae</tp:taxon-name-part></tp:taxon-name></italic> species complex generated from a maximum likelihood analysis based on the combined ITS, <italic>tef1</italic>, <italic>tub2</italic>, <italic>cal</italic>, and <italic>his3</italic> sequence data. <italic><tp:taxon-name><tp:taxon-name-part taxon-name-part-type="genus" reg="Diaporthella">Diaporthella</tp:taxon-name-part><tp:taxon-name-part taxon-name-part-type="species" reg="corylina">corylina</tp:taxon-name-part></tp:taxon-name></italic> (CBS 121124) was used as the outgroup. Bootstrap support values ≥ 60% <abbrev xmlns:xlink="http://www.w3.org/1999/xlink" xlink:title="Maximum likelihood analyses" id="ABBRID0EW2HK" xlink:type="simple">ML</abbrev>/≥0.90 <abbrev xmlns:xlink="http://www.w3.org/1999/xlink" xlink:title="Bayesian inference posterior probabilities" id="ABBRID0E12HK" xlink:type="simple">BPP</abbrev> are given at the nodes. The newly generated taxa are indicated in red. The holotype/ex-type strains are denoted with <sup>T</sup>.</p></caption><graphic xmlns:xlink="http://www.w3.org/1999/xlink" xlink:href="mycokeys-115-155-g001.jpg" position="float" orientation="portrait" xlink:type="simple" id="oo_1283642.jpg"><uri content-type="original_file" xlink:type="simple">https://binary.pensoft.net/fig/1283642</uri></graphic></fig></tp:treatment-sec><ref-list><ref id="B18"><mixed-citation xmlns:xlink="http://www.w3.org/1999/xlink" xlink:type="simple"><person-group><name name-style="western"><surname>Dong</surname><given-names>H</given-names></name><name name-style="western"><surname>Mu</surname><given-names>TC</given-names></name><name name-style="western"><surname>Zhang</surname><given-names>ZX</given-names></name><name name-style="western"><surname>Zhang</surname><given-names>XG</given-names></name><name name-style="western"><surname>Xia</surname><given-names>JW</given-names></name></person-group> (<year>2021a</year>) <article-title>Molecular phylogenetic analysis reveals two new species of <italic><tp:taxon-name><tp:taxon-name-part taxon-name-part-type="genus">Diaporthe</tp:taxon-name-part></tp:taxon-name></italic> from Yunnan Province, southwestern China.</article-title><source>Junwu Xuebao</source><volume>40</volume>(<issue>3</issue>): <fpage>436</fpage>–<lpage>446</lpage>.</mixed-citation></ref><ref id="B19"><mixed-citation xmlns:xlink="http://www.w3.org/1999/xlink" xlink:type="simple"><person-group><name name-style="western"><surname>Dong</surname><given-names>Z</given-names></name><name name-style="western"><surname>Manawasinghe</surname><given-names>IS</given-names></name><name name-style="western"><surname>Huang</surname><given-names>Y</given-names></name><name name-style="western"><surname>Shu</surname><given-names>Y</given-names></name><name name-style="western"><surname>Phillips</surname><given-names>AJ</given-names></name><name name-style="western"><surname>Dissanayake</surname><given-names>AJ</given-names></name><name name-style="western"><surname>Hyde</surname><given-names>KD</given-names></name><name name-style="western"><surname>Xiang</surname><given-names>M</given-names></name><name name-style="western"><surname>Luo</surname><given-names>M</given-names></name></person-group> (<year>2021b</year>) Endophytic <italic><tp:taxon-name><tp:taxon-name-part taxon-name-part-type="genus">Diaporthe</tp:taxon-name-part></tp:taxon-name></italic> associated with <italic><tp:taxon-name><tp:taxon-name-part taxon-name-part-type="genus">Citrus</tp:taxon-name-part><tp:taxon-name-part taxon-name-part-type="species">grandis</tp:taxon-name-part></tp:taxon-name></italic> cv. <italic><tp:taxon-name><tp:taxon-name-part taxon-name-part-type="genus"/><tp:taxon-name-part taxon-name-part-type="section">Tomentosa</tp:taxon-name-part></tp:taxon-name></italic> in China. Frontiers in Microbiology 11: 609387. <ext-link xlink:href="10.3389/fmicb.2020.609387" ext-link-type="doi" xlink:type="simple">https://doi.org/10.3389/fmicb.2020.609387</ext-link></mixed-citation></ref><ref id="B27"><mixed-citation xmlns:xlink="http://www.w3.org/1999/xlink" xlink:type="simple"><person-group><name name-style="western"><surname>Hongsanan</surname><given-names>S</given-names></name><name name-style="western"><surname>Norphanphoun</surname><given-names>C</given-names></name><name name-style="western"><surname>Senanayake</surname><given-names>IC</given-names></name><name name-style="western"><surname>Jayawardena</surname><given-names>RS</given-names></name><name name-style="western"><surname>Manawasinghe</surname><given-names>IS</given-names></name><name name-style="western"><surname>Abeywickrama</surname><given-names>PD</given-names></name><name name-style="western"><surname>Khuna</surname><given-names>S</given-names></name><name name-style="western"><surname>Suwannarach</surname><given-names>N</given-names></name><name name-style="western"><surname>Senwanna</surname><given-names>C</given-names></name><name name-style="western"><surname>Monkai</surname><given-names>J</given-names></name><name name-style="western"><surname>Hyde</surname><given-names>KD</given-names></name><name name-style="western"><surname>Gentekaki</surname><given-names>E</given-names></name><name name-style="western"><surname>Bhunjun</surname><given-names>CS</given-names></name></person-group> (<year>2023</year>) <article-title>Annotated notes on <italic><tp:taxon-name><tp:taxon-name-part taxon-name-part-type="genus">Diaporthe</tp:taxon-name-part></tp:taxon-name></italic> species.</article-title><source>Mycosphere</source><volume>14</volume>(<issue>1</issue>): <fpage>918</fpage>–<lpage>1189</lpage>. <ext-link xlink:href="10.5943/mycosphere/14/1/12" ext-link-type="doi" xlink:type="simple">https://doi.org/10.5943/mycosphere/14/1/12</ext-link></mixed-citation></ref><ref id="B2"><mixed-citation xmlns:xlink="http://www.w3.org/1999/xlink" xlink:type="simple"><person-group><name name-style="western"><surname>Beraha</surname><given-names>L</given-names></name><name name-style="western"><surname>O’Brien</surname><given-names>MJ</given-names></name></person-group> (<year>1979</year>) <article-title><italic><tp:taxon-name><tp:taxon-name-part taxon-name-part-type="genus">Diaporthe</tp:taxon-name-part><tp:taxon-name-part taxon-name-part-type="species">melonis</tp:taxon-name-part></tp:taxon-name></italic> sp. nov., a new soft rot of market cantaloupes.</article-title><source>Phytopathologische Zeitschrift</source><volume>94</volume>(<issue>3</issue>): <fpage>1</fpage>. <ext-link xlink:href="10.1111/j.1439-0434.1979.tb01551.x" ext-link-type="doi" xlink:type="simple">https://doi.org/10.1111/j.1439-0434.1979.tb01551.x</ext-link></mixed-citation></ref></ref-list></tp:taxon-treatment>
