# Supplementary material for: ﻿Unveiling Sordariomycetes taxa associated with woody litter in Northern Thailand
Source: MycoKeys. 2025 Mar 17;115:155–85. doi: 10.3897/mycokeys.115.145330 (PMC11933910; doi:10.3897/mycokeys.115.145330)
Supplement: XML Treatment for Diaporthe thailandica [file mycokeys.115.145330-treatment2.xml]

<!DOCTYPE tp:taxon-treatment
  PUBLIC "-//TaxonX//DTD Taxonomic Treatment Publishing DTD v0 20100105//EN" "tax-treatment-NSO.dtd">
<tp:taxon-treatment xmlns:tp="http://www.plazi.org/taxpub"><tp:treatment-meta><kwd-group><label>Taxon classification</label><kwd>
                  <named-content content-type="kingdom">Fungi</named-content>
                </kwd><kwd>
                  <named-content content-type="order">Diaporthales</named-content>
                </kwd><kwd>
                  <named-content content-type="family">Diaporthaceae</named-content>
                </kwd></kwd-group><mixed-citation publication-type="journal"><person-group><name><surname>Phukhamsakda</surname><given-names>Chayanard</given-names></name><name><surname>Hyde</surname><given-names>Kevin D.</given-names></name><name><surname>Samarakoon</surname><given-names>Milan C.</given-names></name><name><surname>Louangphan</surname><given-names>Johnny</given-names></name><name><surname>Navasit</surname><given-names>Kedsara</given-names></name><name><surname>Al-Otibi</surname><given-names>Fatimah</given-names></name><name><surname>Bhunjun</surname><given-names>Chitrabhanu S.</given-names></name></person-group><article-title>﻿Unveiling <tp:taxon-name><tp:taxon-name-part taxon-name-part-type="class">Sordariomycetes</tp:taxon-name-part></tp:taxon-name> taxa associated with woody litter in Northern Thailand</article-title><source>MycoKeys</source><day>17</day><month>03</month><year>2025</year><volume>115</volume><fpage>155</fpage><lpage>185</lpage><pub-id pub-id-type="doi">10.3897/mycokeys.115.145330</pub-id></mixed-citation></tp:treatment-meta><tp:nomenclature><label>﻿</label><tp:taxon-name>
                <object-id xmlns:xlink="http://www.w3.org/1999/xlink" content-type="arpha" xlink:type="simple">15198841-8AEB-533A-A9CC-4F5E663F7153</object-id>
                <tp:taxon-name-part taxon-name-part-type="genus" reg="Diaporthe">Diaporthe</tp:taxon-name-part>
                <tp:taxon-name-part taxon-name-part-type="species" reg="thailandica">thailandica</tp:taxon-name-part>
                <object-id xmlns:xlink="http://www.w3.org/1999/xlink" xlink:type="simple">Index Fungorum: IF903043</object-id>
                <object-id xmlns:xlink="http://www.w3.org/1999/xlink" xlink:type="simple">Facesoffungi Number: FoF17286</object-id>
              </tp:taxon-name><tp:taxon-authority>Louangphan, Phukhams., K.D. Hyde &amp; Bhunjun</tp:taxon-authority><tp:taxon-status xmlns:xlink="http://www.w3.org/1999/xlink" xlink:type="simple">sp. nov.</tp:taxon-status><xref ref-type="fig" rid="F3">Figs 3</xref><xref ref-type="fig" rid="F4">, 4</xref></tp:nomenclature><tp:treatment-sec sec-type="etymology" id="SECID0E4OAM"><title>Etymology.</title><p>The name refers to the country where the holotype was collected.</p></tp:treatment-sec><tp:treatment-sec sec-type="Holotype" id="SECID0ECPAM"><title>Holotype.</title><p><named-content xmlns:xlink="http://www.w3.org/1999/xlink" content-type="dwc:institutional_code" xlink:title="Mae Fah Luang University Fungarium" xlink:href="http://grbio.org/institution/mae-fah-laung-university" xlink:type="simple">MFLU</named-content> 23–0473.</p></tp:treatment-sec><tp:treatment-sec sec-type="description" id="SECID0ENPAM"><title>Description.</title><p><bold><italic>Saprobic</italic></bold> on decaying dicot, visible as black necks immerging through the host surface. <bold><italic>Sexual morph</italic>: <italic>Ascomata</italic></bold> 328–495 × 303–371 µm (x̄ = 400 × 343 µm, n = 10), immersed in the host epidermis, globose to sub-globose, solitary or occur in clusters, black, ostiolate, papillate. <bold><italic>Ostiole neck</italic></bold> 220 × 86 µm, long, filled with periphysate. <bold><italic>Peridium</italic></bold> 20–50 µm wide, composed of several layers of cells of <italic>textura angularis</italic>, outer layers dark brown and inner layers hyaline to brown, thin-walled. <bold><italic>Paraphyses</italic></bold> 3.2–6.6 µm (n = 20), thin-walled, 2–4-septate, hyaline, wide at base, tapering towards the apex. <bold><italic>Asci</italic></bold> 45–58.9 × 8.6–12.7 µm (x̄ = 51.5 × 10.5 µm, n = 40), unitunicate, 8-spored, clavate to subclavate, straight to slightly curved, sessile, with a J-, apical ring. <bold><italic>Ascospores</italic></bold> 11–15.5 × 3.9–5.6 µm (x̄ = 13.5 × 4.7 µm, n = 40) L/W = 2.8, overlapping uniseriate to biseriate, 1-septate, constricted at the septum, ellipsoidal, smooth-walled, 2–4-guttulate, straight, hyaline, without appendages or a mucilaginous sheath. <bold><italic>Asexual morph</italic></bold> on <abbrev xmlns:xlink="http://www.w3.org/1999/xlink" xlink:title="potato dextrose agar" id="ABBRID0ERQAM" xlink:type="simple">PDA</abbrev>: <bold><italic>Conidiomata</italic></bold> 500–700 × 300–600 µm (x̄ = 580 × 480 µm, n = 10), pycnidial, scattered or aggregated, globose or variable in shape, ostiolate with prominent neck, dark brown to black, pycnidal wall brown, consisting of thick-walled cells of <italic>textura angularis</italic>, conidial mass globose, initially hyaline to yellowish, becoming white to cream, conidial droplets exuding from central ostioles. <bold><italic>Conidiophores</italic></bold> 10–29.5 × 1.3–2.5 μm (x̄ = 16.9 × 1.9 µm, n = 40), ampulliform to subcylindrical, filiform, branched to unbranched, 1–3-septate, hyaline, smooth, straight or slightly curved, wider at base, tapering towards the apex. <bold><italic>Conidiogenous cells</italic></bold> 2.1–8.1 × 1–2.3 μm (x̄ = 4.2 × 1.5 µm, n = 40), subcylindrical, filiform, straight to curved, tapering towards the apex, collarette not flared, hyaline. <bold><italic>Alpha conidia</italic></bold> 5.3–8.8 × 2.3–3.5 μm (x̄ = 7.3 × 2.9 μm, n = 40), ellipsoid, apex bluntly rounded, base obtuse to subtruncate, smooth, hyaline, bi- to multi-guttulate. <bold><italic>Beta conidia</italic></bold> 8.5–18.5 × 1.2–2 μm (x̄ = 13.3 × 1.7 μm, n = 40), filiform, flexible to slightly curved, hyaline, base subtruncate, and aseptate. <bold><italic>Gamma conidia</italic></bold> not observed.</p><fig id="F3" position="float" orientation="portrait"><object-id xmlns:xlink="http://www.w3.org/1999/xlink" content-type="doi" xlink:type="simple">10.3897/mycokeys.115.145330.figure3</object-id><object-id xmlns:xlink="http://www.w3.org/1999/xlink" content-type="arpha" xlink:type="simple">44C16946-8042-5615-AA6C-61E72BB0599B</object-id><label>Figure 3.</label><caption><p><italic><tp:taxon-name><tp:taxon-name-part taxon-name-part-type="genus" reg="Diaporthe">Diaporthe</tp:taxon-name-part><tp:taxon-name-part taxon-name-part-type="species" reg="thailandica">thailandica</tp:taxon-name-part></tp:taxon-name></italic> (<named-content xmlns:xlink="http://www.w3.org/1999/xlink" content-type="dwc:institutional_code" xlink:title="Mae Fah Luang University Fungarium" xlink:href="http://grbio.org/institution/mae-fah-laung-university" xlink:type="simple">MFLU</named-content> 23–0473, holotype) <bold>a</bold> host substrate <bold>b, c</bold> ascomata on host substrate <bold>d</bold> vertical section through ascoma <bold>e</bold> peridium <bold>f</bold> ostiole <bold>g</bold> hamathecium <bold>h–j</bold> asci <bold>k–n</bold> ascospores <bold>o</bold> a germinated ascospore <bold>p</bold> front and reverse view of the colony on <abbrev xmlns:xlink="http://www.w3.org/1999/xlink" xlink:title="potato dextrose agar" id="ABBRID0EQTAM" xlink:type="simple">PDA</abbrev>. Scale bars: 200 μm (<bold>b</bold>); 100 μm (<bold>c, d</bold>); 20 μm (<bold>e–j</bold>); 10 μm (<bold>k–o</bold>).</p></caption><graphic xmlns:xlink="http://www.w3.org/1999/xlink" xlink:href="mycokeys-115-155-g003.jpg" position="float" orientation="portrait" xlink:type="simple" id="oo_1283644.jpg"><uri content-type="original_file" xlink:type="simple">https://binary.pensoft.net/fig/1283644</uri></graphic></fig><fig id="F4" position="float" orientation="portrait"><object-id xmlns:xlink="http://www.w3.org/1999/xlink" content-type="doi" xlink:type="simple">10.3897/mycokeys.115.145330.figure4</object-id><object-id xmlns:xlink="http://www.w3.org/1999/xlink" content-type="arpha" xlink:type="simple">507BFE6F-C9F3-5C38-AB60-30F7CD8411CD</object-id><label>Figure 4.</label><caption><p><italic><tp:taxon-name><tp:taxon-name-part taxon-name-part-type="genus" reg="Diaporthe">Diaporthe</tp:taxon-name-part><tp:taxon-name-part taxon-name-part-type="species" reg="thailandica">thailandica</tp:taxon-name-part></tp:taxon-name></italic> (Asexual morph, <named-content xmlns:xlink="http://www.w3.org/1999/xlink" content-type="dwc:institutional_code" xlink:title="Mae Fah Luang University Culture Collection" xlink:href="http://grbio.org/institution/mae-fah-luang-university-culture-collection" xlink:type="simple">MFLUCC</named-content> 24–0523) <bold>a</bold> culture on pda <bold>b, c</bold> conidiomata sporulating on pda <bold>d, e</bold> conidiogenous cells giving rise to conidia <bold>f</bold> alpha conidia <bold>g</bold> beta conidia <bold>h</bold> alpha and beta conidia. Scale bars: 500 µm <bold>(b, c)</bold>; 10 µm <bold>(d–h)</bold>.</p></caption><graphic xmlns:xlink="http://www.w3.org/1999/xlink" xlink:href="mycokeys-115-155-g004.jpg" position="float" orientation="portrait" xlink:type="simple" id="oo_1283645.jpg"><uri content-type="original_file" xlink:type="simple">https://binary.pensoft.net/fig/1283645</uri></graphic></fig></tp:treatment-sec><tp:treatment-sec sec-type="description" id="SECID0ESWAM"><title>Culture characteristics.</title><p>Colonies on <abbrev xmlns:xlink="http://www.w3.org/1999/xlink" xlink:title="potato dextrose agar" id="ABBRID0EYWAM" xlink:type="simple">PDA</abbrev>, reaching 40 mm diam., after 2 weeks at 25 °C, initially white, turning pale brown after 7–10 days, radiating to the edge, margin undulate, medium dense, flat or umbonate; reverse, cream, radiating white outwardly with grey patches.</p></tp:treatment-sec><tp:treatment-sec sec-type="material" id="SECID0E3WAM"><title>Material examined.</title><p>Thailand, Chiang Rai Province, Muang District, on a dead unidentified dicot, 16 January 2023, J. Louangphan, CR1-09 (<named-content xmlns:xlink="http://www.w3.org/1999/xlink" content-type="dwc:institutional_code" xlink:title="Mae Fah Luang University Fungarium" xlink:href="http://grbio.org/institution/mae-fah-laung-university" xlink:type="simple">MFLU</named-content> 23–0473, <bold><italic>holotype</italic></bold>); ex-type <named-content xmlns:xlink="http://www.w3.org/1999/xlink" content-type="dwc:institutional_code" xlink:title="Mae Fah Luang University Culture Collection" xlink:href="http://grbio.org/institution/mae-fah-luang-university-culture-collection" xlink:type="simple">MFLUCC</named-content> 24–0523 = <named-content xmlns:xlink="http://www.w3.org/1999/xlink" content-type="dwc:institutional_code" xlink:title="Mae Fah Luang University Culture Collection" xlink:href="http://grbio.org/institution/mae-fah-luang-university-culture-collection" xlink:type="simple">MFLUCC</named-content> 23–0299.</p></tp:treatment-sec><tp:treatment-sec sec-type="host" id="SECID0EUXAM"><title>Host.</title><p>Unidentified branch (this study).</p></tp:treatment-sec><tp:treatment-sec sec-type="distribution" id="SECID0EZXAM"><title>Distribution.</title><p>Thailand (this study).</p></tp:treatment-sec><tp:treatment-sec sec-type="notes" id="SECID0E5XAM"><title>Notes.</title><p><italic><tp:taxon-name><tp:taxon-name-part taxon-name-part-type="genus" reg="Diaporthe">Diaporthe</tp:taxon-name-part><tp:taxon-name-part taxon-name-part-type="species" reg="thailandica">thailandica</tp:taxon-name-part></tp:taxon-name></italic> (<named-content xmlns:xlink="http://www.w3.org/1999/xlink" content-type="dwc:institutional_code" xlink:title="Mae Fah Luang University Culture Collection" xlink:href="http://grbio.org/institution/mae-fah-luang-university-culture-collection" xlink:type="simple">MFLUCC</named-content> 23-0299 and <named-content xmlns:xlink="http://www.w3.org/1999/xlink" content-type="dwc:institutional_code" xlink:title="Mae Fah Luang University Culture Collection" xlink:href="http://grbio.org/institution/mae-fah-luang-university-culture-collection" xlink:type="simple">MFLUCC</named-content> 24–0523) formed a sister clade with isolates of <italic><tp:taxon-name><tp:taxon-name-part taxon-name-part-type="genus" reg="Diaporthe">D.</tp:taxon-name-part><tp:taxon-name-part taxon-name-part-type="species" reg="raonikayaporum">raonikayaporum</tp:taxon-name-part></tp:taxon-name></italic> (CBS 133182, <named-content xmlns:xlink="http://www.w3.org/1999/xlink" content-type="dwc:institutional_code" xlink:title="Mae Fah Luang University Culture Collection" xlink:href="http://grbio.org/institution/mae-fah-luang-university-culture-collection" xlink:type="simple">MFLUCC</named-content> 14–1133, and <named-content xmlns:xlink="http://www.w3.org/1999/xlink" content-type="dwc:institutional_code" xlink:title="Mae Fah Luang University Culture Collection" xlink:href="http://grbio.org/institution/mae-fah-luang-university-culture-collection" xlink:type="simple">MFLUCC</named-content> 14–1136) with 100% <abbrev xmlns:xlink="http://www.w3.org/1999/xlink" xlink:title="Maximum likelihood analyses" id="ABBRID0EOZAM" xlink:type="simple">ML</abbrev>/1.00 <abbrev xmlns:xlink="http://www.w3.org/1999/xlink" xlink:title="Bayesian inference posterior probabilities" id="ABBRID0ESZAM" xlink:type="simple">BPP</abbrev> support (Fig. <xref ref-type="fig" rid="F1">1</xref>). <italic><tp:taxon-name><tp:taxon-name-part taxon-name-part-type="genus" reg="Diaporthe">Diaporthe</tp:taxon-name-part><tp:taxon-name-part taxon-name-part-type="species" reg="thailandica">thailandica</tp:taxon-name-part></tp:taxon-name></italic> differs from <italic><tp:taxon-name><tp:taxon-name-part taxon-name-part-type="genus" reg="Diaporthe">D.</tp:taxon-name-part><tp:taxon-name-part taxon-name-part-type="species" reg="raonikayaporum">raonikayaporum</tp:taxon-name-part></tp:taxon-name></italic> in its conidiomata (500–700 × 300–600 µm <italic>vs.</italic> 110–200 × 50–130 μm), conidiophores (10–29.5 × 1.3–2.5 μm vs. 16–26 × 2–3 μm), conidiogenous cells (2.1–8.1 × 1–2.3 μm <italic>vs.</italic> 5–10 × 2–3 μm), and beta conidia (8.5–18.5 <italic>vs.</italic> 7–13 μm) (<xref ref-type="bibr" rid="B24">Gomes et al. 2013</xref>). <italic><tp:taxon-name><tp:taxon-name-part taxon-name-part-type="genus" reg="Diaporthe">Diaporthe</tp:taxon-name-part><tp:taxon-name-part taxon-name-part-type="species" reg="thailandica">thailandica</tp:taxon-name-part></tp:taxon-name></italic> differs from <italic><tp:taxon-name><tp:taxon-name-part taxon-name-part-type="genus" reg="Diaporthe">D.</tp:taxon-name-part><tp:taxon-name-part taxon-name-part-type="species" reg="raonikayaporum">raonikayaporum</tp:taxon-name-part></tp:taxon-name></italic> (=<italic><tp:taxon-name><tp:taxon-name-part taxon-name-part-type="genus" reg="Diaporthe">D.</tp:taxon-name-part><tp:taxon-name-part taxon-name-part-type="species" reg="neoraonikayaporum">neoraonikayaporum</tp:taxon-name-part></tp:taxon-name></italic><named-content xmlns:xlink="http://www.w3.org/1999/xlink" content-type="dwc:institutional_code" xlink:title="Mae Fah Luang University Culture Collection" xlink:href="http://grbio.org/institution/mae-fah-luang-university-culture-collection" xlink:type="simple">MFLUCC</named-content> 14–1133) in its conidiomata (500–700 × 300–600 µm vs. 690–1190 × 805–1285 μm), conidiophores (10–29.5 μm <italic>vs.</italic> 15–23 μm), alpha conidia (5.3–8.8 × 2.3–3.5 μm <italic>vs.</italic> 4–6 × 2–3 μm), and beta conidia (8.5–18.5 μm <italic>vs.</italic> 13–21 μm) (<xref ref-type="bibr" rid="B17">Doilom et al. 2017</xref>). Gamma conidia was observed in <italic><tp:taxon-name><tp:taxon-name-part taxon-name-part-type="genus" reg="Diaporthe">D.</tp:taxon-name-part><tp:taxon-name-part taxon-name-part-type="species" reg="raonikayaporum">raonikayaporum</tp:taxon-name-part></tp:taxon-name></italic> (= <italic><tp:taxon-name><tp:taxon-name-part taxon-name-part-type="genus" reg="Diaporthe">D.</tp:taxon-name-part><tp:taxon-name-part taxon-name-part-type="species" reg="neoraonikayaporum">neoraonikayaporum</tp:taxon-name-part></tp:taxon-name></italic>) but not in <italic><tp:taxon-name><tp:taxon-name-part taxon-name-part-type="genus" reg="Diaporthe">D.</tp:taxon-name-part><tp:taxon-name-part taxon-name-part-type="species" reg="thailandica">thailandica</tp:taxon-name-part></tp:taxon-name></italic> (<xref ref-type="bibr" rid="B17">Doilom et al. 2017</xref>). <italic><tp:taxon-name><tp:taxon-name-part taxon-name-part-type="genus" reg="Diaporthe">Diaporthe</tp:taxon-name-part><tp:taxon-name-part taxon-name-part-type="species" reg="thailandica">thailandica</tp:taxon-name-part></tp:taxon-name></italic> further differs from <italic><tp:taxon-name><tp:taxon-name-part taxon-name-part-type="genus" reg="Diaporthe">D.</tp:taxon-name-part><tp:taxon-name-part taxon-name-part-type="species" reg="raonikayaporum">raonikayaporum</tp:taxon-name-part></tp:taxon-name></italic>, which has only been reported as an asexual morph (<xref ref-type="bibr" rid="B24">Gomes et al. 2013</xref>; <xref ref-type="bibr" rid="B17">Doilom et al. 2017</xref>). Our strain differs significantly (&gt; 2.5%) compared to the sequence data of <italic><tp:taxon-name><tp:taxon-name-part taxon-name-part-type="genus" reg="Diaporthe">D.</tp:taxon-name-part><tp:taxon-name-part taxon-name-part-type="species" reg="raonikayaporum">raonikayaporum</tp:taxon-name-part></tp:taxon-name></italic> (Table <xref ref-type="table" rid="T3">3</xref>). However, our isolate does not have <italic>cal</italic> sequence data, while <italic>his3</italic> sequence data is not available for <italic><tp:taxon-name><tp:taxon-name-part taxon-name-part-type="genus" reg="Diaporthe">D.</tp:taxon-name-part><tp:taxon-name-part taxon-name-part-type="species" reg="raonikayaporum">raonikayaporum</tp:taxon-name-part></tp:taxon-name></italic> (<named-content xmlns:xlink="http://www.w3.org/1999/xlink" content-type="dwc:institutional_code" xlink:title="Mae Fah Luang University Culture Collection" xlink:href="http://grbio.org/institution/mae-fah-luang-university-culture-collection" xlink:type="simple">MFLUCC</named-content> 14–1133 and <named-content xmlns:xlink="http://www.w3.org/1999/xlink" content-type="dwc:institutional_code" xlink:title="Mae Fah Luang University Culture Collection" xlink:href="http://grbio.org/institution/mae-fah-luang-university-culture-collection" xlink:type="simple">MFLUCC</named-content> 14–1136). A pairwise homoplasy index showed Φw = 1.0 when a genealogical correlation model was applied between <italic><tp:taxon-name><tp:taxon-name-part taxon-name-part-type="genus" reg="Diaporthe">Diaporthe</tp:taxon-name-part><tp:taxon-name-part taxon-name-part-type="species" reg="thailandica">thailandica</tp:taxon-name-part></tp:taxon-name></italic> and <italic><tp:taxon-name><tp:taxon-name-part taxon-name-part-type="genus" reg="Diaporthe">D.</tp:taxon-name-part><tp:taxon-name-part taxon-name-part-type="species" reg="raonikayaporum">raonikayaporum</tp:taxon-name-part></tp:taxon-name></italic> (Fig. <xref ref-type="fig" rid="F5">5</xref>). Thus, <italic><tp:taxon-name><tp:taxon-name-part taxon-name-part-type="genus" reg="Diaporthe">Diaporthe</tp:taxon-name-part><tp:taxon-name-part taxon-name-part-type="species" reg="thailandica">thailandica</tp:taxon-name-part></tp:taxon-name></italic> is reported as a new species based on morphology and molecular evidence.</p><fig id="F5" position="float" orientation="portrait"><object-id xmlns:xlink="http://www.w3.org/1999/xlink" content-type="doi" xlink:type="simple">10.3897/mycokeys.115.145330.figure5</object-id><object-id xmlns:xlink="http://www.w3.org/1999/xlink" content-type="arpha" xlink:type="simple">157C0548-B2A0-5B76-BA2B-6154AACC9BFB</object-id><label>Figure 5.</label><caption><p>The splits graph from the pairwise homoplasy index (<abbrev xmlns:xlink="http://www.w3.org/1999/xlink" xlink:title="pairwise homoplasy index" id="ABBRID0EHCBM" xlink:type="simple">PHI</abbrev>) test generated from the combined ITS, <italic>tef1</italic>, <italic>tub2</italic>, <italic>cal</italic>, and <italic>his3</italic> sequence data of <italic><tp:taxon-name><tp:taxon-name-part taxon-name-part-type="genus" reg="Diaporthe">Diaporthe</tp:taxon-name-part><tp:taxon-name-part taxon-name-part-type="species" reg="thailandica">thailandica</tp:taxon-name-part></tp:taxon-name></italic> (indicated in red) and closely related taxa using both LogDet transformation and splits decomposition. <abbrev xmlns:xlink="http://www.w3.org/1999/xlink" xlink:title="pairwise homoplasy index" id="ABBRID0E5CBM" xlink:type="simple">PHI</abbrev> test results (Φw) &lt; 0.05 indicate significant recombination within the dataset.</p></caption><graphic xmlns:xlink="http://www.w3.org/1999/xlink" xlink:href="mycokeys-115-155-g005.jpg" position="float" orientation="portrait" xlink:type="simple" id="oo_1283646.jpg"><uri content-type="original_file" xlink:type="simple">https://binary.pensoft.net/fig/1283646</uri></graphic></fig><table-wrap id="T3" position="float" orientation="portrait"><label>Table 3.</label><caption><p>Pairwise comparison of the sequences of <italic><tp:taxon-name><tp:taxon-name-part taxon-name-part-type="genus" reg="Diaporthe">Diaporthe</tp:taxon-name-part><tp:taxon-name-part taxon-name-part-type="species" reg="thailandica">thailandica</tp:taxon-name-part></tp:taxon-name></italic> and <italic><tp:taxon-name><tp:taxon-name-part taxon-name-part-type="genus" reg="Diaporthe">D.</tp:taxon-name-part><tp:taxon-name-part taxon-name-part-type="species" reg="raonikayaporum">raonikayaporum</tp:taxon-name-part></tp:taxon-name></italic> isolates (excluding gaps).</p></caption><table id="TID0EQPGM" rules="all"><tbody><tr><th rowspan="1" colspan="1">Sequences</th><th rowspan="1" colspan="1"><italic><tp:taxon-name><tp:taxon-name-part taxon-name-part-type="genus" reg="Diaporthe">D.</tp:taxon-name-part><tp:taxon-name-part taxon-name-part-type="species" reg="raonikayaporum">raonikayaporum</tp:taxon-name-part></tp:taxon-name></italic> (CBS 133182)</th><th rowspan="1" colspan="1"><italic><tp:taxon-name><tp:taxon-name-part taxon-name-part-type="genus" reg="Diaporthe">D.</tp:taxon-name-part><tp:taxon-name-part taxon-name-part-type="species" reg="raonikayaporum">raonikayaporum</tp:taxon-name-part></tp:taxon-name></italic> (<named-content xmlns:xlink="http://www.w3.org/1999/xlink" content-type="dwc:institutional_code" xlink:title="Mae Fah Luang University Culture Collection" xlink:href="http://grbio.org/institution/mae-fah-luang-university-culture-collection" xlink:type="simple">MFLUCC</named-content> 14-1133)</th><th rowspan="1" colspan="1"><italic><tp:taxon-name><tp:taxon-name-part taxon-name-part-type="genus" reg="Diaporthe">D.</tp:taxon-name-part><tp:taxon-name-part taxon-name-part-type="species" reg="raonikayaporum">raonikayaporum</tp:taxon-name-part></tp:taxon-name></italic> (<named-content xmlns:xlink="http://www.w3.org/1999/xlink" content-type="dwc:institutional_code" xlink:title="Mae Fah Luang University Culture Collection" xlink:href="http://grbio.org/institution/mae-fah-luang-university-culture-collection" xlink:type="simple">MFLUCC</named-content> 14-1136)</th></tr><tr><td rowspan="1" colspan="1">ITS</td><td rowspan="1" colspan="1">3.4% (18/529)</td><td rowspan="1" colspan="1">2.6% (14/529)</td><td rowspan="1" colspan="1">3.0% (16/529)</td></tr><tr><td rowspan="1" colspan="1">
                        <italic>tef1</italic>
                      </td><td rowspan="1" colspan="1">6.5% (21/323)</td><td rowspan="1" colspan="1">7.4% (24/323)</td><td rowspan="1" colspan="1">8.4% (27/323)</td></tr><tr><td rowspan="1" colspan="1">
                        <italic>tub2</italic>
                      </td><td rowspan="1" colspan="1">4.3% (18/415)</td><td rowspan="1" colspan="1">6.5% (27/415)</td><td rowspan="1" colspan="1">7.7% (32/415)</td></tr><tr><td rowspan="1" colspan="1">
                        <italic>cal</italic>
                      </td><td rowspan="1" colspan="1">−</td><td rowspan="1" colspan="1">−</td><td rowspan="1" colspan="1">−</td></tr><tr><td rowspan="1" colspan="1">
                        <italic>his3</italic>
                      </td><td rowspan="1" colspan="1">3.7% (17/450)</td><td rowspan="1" colspan="1">−</td><td rowspan="1" colspan="1">−</td></tr></tbody></table><table-wrap-foot><fn><p>− Data not available.</p></fn></table-wrap-foot></table-wrap></tp:treatment-sec><tp:treatment-sec><!--Section generated to contain objects referenced in tp:taxon-treatment.--><fig id="F1" position="float" orientation="portrait"><object-id xmlns:xlink="http://www.w3.org/1999/xlink" content-type="doi" xlink:type="simple">10.3897/mycokeys.115.145330.figure1</object-id><object-id xmlns:xlink="http://www.w3.org/1999/xlink" content-type="arpha" xlink:type="simple">32325CAD-0D04-5704-AC92-F45918BADFEC</object-id><label>Figure 1.</label><caption><p>Phylogram of the <italic><tp:taxon-name><tp:taxon-name-part taxon-name-part-type="genus" reg="Diaporthe">Diaporthe</tp:taxon-name-part><tp:taxon-name-part taxon-name-part-type="species" reg="sojae">sojae</tp:taxon-name-part></tp:taxon-name></italic> species complex generated from a maximum likelihood analysis based on the combined ITS, <italic>tef1</italic>, <italic>tub2</italic>, <italic>cal</italic>, and <italic>his3</italic> sequence data. <italic><tp:taxon-name><tp:taxon-name-part taxon-name-part-type="genus" reg="Diaporthella">Diaporthella</tp:taxon-name-part><tp:taxon-name-part taxon-name-part-type="species" reg="corylina">corylina</tp:taxon-name-part></tp:taxon-name></italic> (CBS 121124) was used as the outgroup. Bootstrap support values ≥ 60% <abbrev xmlns:xlink="http://www.w3.org/1999/xlink" xlink:title="Maximum likelihood analyses" id="ABBRID0EW2HK" xlink:type="simple">ML</abbrev>/≥0.90 <abbrev xmlns:xlink="http://www.w3.org/1999/xlink" xlink:title="Bayesian inference posterior probabilities" id="ABBRID0E12HK" xlink:type="simple">BPP</abbrev> are given at the nodes. The newly generated taxa are indicated in red. The holotype/ex-type strains are denoted with <sup>T</sup>.</p></caption><graphic xmlns:xlink="http://www.w3.org/1999/xlink" xlink:href="mycokeys-115-155-g001.jpg" position="float" orientation="portrait" xlink:type="simple" id="oo_1283642.jpg"><uri content-type="original_file" xlink:type="simple">https://binary.pensoft.net/fig/1283642</uri></graphic></fig></tp:treatment-sec><ref-list><ref id="B24"><mixed-citation xmlns:xlink="http://www.w3.org/1999/xlink" xlink:type="simple"><person-group><name name-style="western"><surname>Gomes</surname><given-names>RR</given-names></name><name name-style="western"><surname>Glienke</surname><given-names>C</given-names></name><name name-style="western"><surname>Videira</surname><given-names>SIR</given-names></name><name name-style="western"><surname>Lombard</surname><given-names>L</given-names></name><name name-style="western"><surname>Groenewald</surname><given-names>JZ</given-names></name><name name-style="western"><surname>Crous</surname><given-names>PW</given-names></name></person-group> (<year>2013</year>) <article-title><italic><tp:taxon-name><tp:taxon-name-part taxon-name-part-type="genus">Diaporthe</tp:taxon-name-part></tp:taxon-name></italic>: A genus of endophytic, saprobic and plant pathogenic fungi.</article-title><source>Persoonia</source><volume>31</volume>(<issue>1</issue>): <fpage>1</fpage>–<lpage>41</lpage>. <ext-link xlink:href="10.3767/003158513X666844" ext-link-type="doi" xlink:type="simple">https://doi.org/10.3767/003158513X666844</ext-link></mixed-citation></ref><ref id="B17"><mixed-citation xmlns:xlink="http://www.w3.org/1999/xlink" xlink:type="simple"><person-group><name name-style="western"><surname>Doilom</surname><given-names>M</given-names></name><name name-style="western"><surname>Dissanayake</surname><given-names>AJ</given-names></name><name name-style="western"><surname>Wanasinghe</surname><given-names>DN</given-names></name><name name-style="western"><surname>Boonmee</surname><given-names>S</given-names></name><name name-style="western"><surname>Liu</surname><given-names>JK</given-names></name><name name-style="western"><surname>Bhat</surname><given-names>DJ</given-names></name><name name-style="western"><surname>Taylor</surname><given-names>JE</given-names></name><name name-style="western"><surname>Bahkali</surname><given-names>AH</given-names></name><name name-style="western"><surname>McKenzie</surname><given-names>EH</given-names></name><name name-style="western"><surname>Hyde</surname><given-names>KD</given-names></name></person-group> (<year>2017</year>) <article-title>Microfungi on <italic><tp:taxon-name><tp:taxon-name-part taxon-name-part-type="genus">Tectona</tp:taxon-name-part><tp:taxon-name-part taxon-name-part-type="species">grandis</tp:taxon-name-part></tp:taxon-name></italic> (teak) in Northern Thailand.</article-title><source>Fungal Diversity</source><volume>82</volume>(<issue>1</issue>): <fpage>107</fpage>–<lpage>182</lpage>. <ext-link xlink:href="10.1007/s13225-016-0368-7" ext-link-type="doi" xlink:type="simple">https://doi.org/10.1007/s13225-016-0368-7</ext-link></mixed-citation></ref></ref-list></tp:taxon-treatment>
