# Supplementary material for: ﻿Unveiling Sordariomycetes taxa associated with woody litter in Northern Thailand
Source: MycoKeys. 2025 Mar 17;115:155–85. doi: 10.3897/mycokeys.115.145330 (PMC11933910; doi:10.3897/mycokeys.115.145330)
Supplement: XML Treatment for Diaporthe tulliensis [file mycokeys.115.145330-treatment3.xml]

<!DOCTYPE tp:taxon-treatment
  PUBLIC "-//TaxonX//DTD Taxonomic Treatment Publishing DTD v0 20100105//EN" "tax-treatment-NSO.dtd">
<tp:taxon-treatment xmlns:tp="http://www.plazi.org/taxpub"><tp:treatment-meta><kwd-group><label>Taxon classification</label><kwd>
                  <named-content content-type="kingdom">Fungi</named-content>
                </kwd><kwd>
                  <named-content content-type="order">Diaporthales</named-content>
                </kwd><kwd>
                  <named-content content-type="family">Diaporthaceae</named-content>
                </kwd></kwd-group><mixed-citation publication-type="journal"><person-group><name><surname>Phukhamsakda</surname><given-names>Chayanard</given-names></name><name><surname>Hyde</surname><given-names>Kevin D.</given-names></name><name><surname>Samarakoon</surname><given-names>Milan C.</given-names></name><name><surname>Louangphan</surname><given-names>Johnny</given-names></name><name><surname>Navasit</surname><given-names>Kedsara</given-names></name><name><surname>Al-Otibi</surname><given-names>Fatimah</given-names></name><name><surname>Bhunjun</surname><given-names>Chitrabhanu S.</given-names></name></person-group><article-title>﻿Unveiling <tp:taxon-name><tp:taxon-name-part taxon-name-part-type="class">Sordariomycetes</tp:taxon-name-part></tp:taxon-name> taxa associated with woody litter in Northern Thailand</article-title><source>MycoKeys</source><day>17</day><month>03</month><year>2025</year><volume>115</volume><fpage>155</fpage><lpage>185</lpage><pub-id pub-id-type="doi">10.3897/mycokeys.115.145330</pub-id></mixed-citation></tp:treatment-meta><tp:nomenclature><label>﻿</label><tp:taxon-name>
                <object-id xmlns:xlink="http://www.w3.org/1999/xlink" content-type="arpha" xlink:type="simple">09BDA018-5099-56DA-8350-2C34B63FD1CE</object-id>
                <tp:taxon-name-part taxon-name-part-type="genus" reg="Diaporthe">Diaporthe</tp:taxon-name-part>
                <tp:taxon-name-part taxon-name-part-type="species" reg="tulliensis">tulliensis</tp:taxon-name-part>
                <object-id xmlns:xlink="http://www.w3.org/1999/xlink" xlink:type="simple">Index Fungorum: IF812896</object-id>
                <object-id xmlns:xlink="http://www.w3.org/1999/xlink" xlink:type="simple">Facesoffungi Number: FoF16300</object-id>
              </tp:taxon-name><tp:taxon-authority>R.G. Shivas, Vawdrey &amp; Y.P. Tan, Persoonia 35: 301 (2015)</tp:taxon-authority><xref ref-type="fig" rid="F6">Fig. 6</xref></tp:nomenclature><tp:treatment-sec sec-type="description" id="SECID0EEKBM"><title>Description.</title><p><bold><italic>Saprobic</italic></bold> on decaying <italic><tp:taxon-name><tp:taxon-name-part taxon-name-part-type="genus" reg="Bambusa">Bambusa</tp:taxon-name-part></tp:taxon-name></italic>. <bold><italic>Sexual morph</italic></bold>: Undetermined. <bold><italic>Asexual morph</italic>: <italic>Conidiomata</italic></bold> 91–148 × 311–974 μm (x̄ = 120 × 583 μm, n = 20), pycnidial, scattered or aggregated, embedded in host surface, slightly erumpent through host surface, 1–3-locular conidioma, nearly flat, elongated, discoid, or variable in shape, black, consisting of hyaline, thin-walled cells of <italic>textura angularis</italic>, outer layer thick walled. <bold><italic>Conidiophores</italic></bold> reduced to conidiogenous cells. <bold><italic>Conidiogenous cells</italic></bold> 4–16 × 1.2–2.6 μm (x̄ = 7.5 × 1.8 μm, n = 40), cylindrical, unbranched, aseptate, smooth, straight or slightly curved, tapering towards the apex, wider at base, hyaline. <bold><italic>Alpha conidia</italic></bold> 4.1–7.8 × 1.7–3.1 μm (x̄ = 5.8 × 2.5 μm, n = 40), apex bluntly rounded, 1–2-guttulate, mostly bi-guttulate, oval or oblong to ellipsoid, hyaline, smooth, base obtuse to subtruncate. <bold><italic>Beta</italic></bold> and <bold><italic>Gamma conidia</italic></bold> not observed.</p><fig id="F6" position="float" orientation="portrait"><object-id xmlns:xlink="http://www.w3.org/1999/xlink" content-type="doi" xlink:type="simple">10.3897/mycokeys.115.145330.figure6</object-id><object-id xmlns:xlink="http://www.w3.org/1999/xlink" content-type="arpha" xlink:type="simple">82B64146-6EC0-54AD-B138-355AF1456D86</object-id><label>Figure 6.</label><caption><p><italic><tp:taxon-name><tp:taxon-name-part taxon-name-part-type="genus" reg="Diaporthe">Diaporthe</tp:taxon-name-part><tp:taxon-name-part taxon-name-part-type="species" reg="tulliensis">tulliensis</tp:taxon-name-part></tp:taxon-name></italic> (<named-content xmlns:xlink="http://www.w3.org/1999/xlink" content-type="dwc:institutional_code" xlink:title="Mae Fah Luang University Fungarium" xlink:href="http://grbio.org/institution/mae-fah-laung-university" xlink:type="simple">MFLU</named-content> 23–0475) <bold>a, b</bold> conidiomata on host <bold>c</bold> longitudinal section through conidioma <bold>d, e</bold> transverse section of conidioma <bold>f, g</bold> conidiogenous cells giving rise to conidia <bold>h, i</bold> alpha conidia <bold>j, k</bold> germinated conidia <bold>l</bold> front and reverse view of the colony on <abbrev xmlns:xlink="http://www.w3.org/1999/xlink" xlink:title="potato dextrose agar" id="ABBRID0ECOBM" xlink:type="simple">PDA</abbrev>. Scale bars: 200 µm (<bold>b–d</bold>); 20 µm (<bold>e</bold>); 10 µm (<bold>f–k</bold>).</p></caption><graphic xmlns:xlink="http://www.w3.org/1999/xlink" xlink:href="mycokeys-115-155-g006.jpg" position="float" orientation="portrait" xlink:type="simple" id="oo_1283647.jpg"><uri content-type="original_file" xlink:type="simple">https://binary.pensoft.net/fig/1283647</uri></graphic></fig></tp:treatment-sec><tp:treatment-sec sec-type="description" id="SECID0EROBM"><title>Culture characteristics.</title><p>Colonies on <abbrev xmlns:xlink="http://www.w3.org/1999/xlink" xlink:title="potato dextrose agar" id="ABBRID0EXOBM" xlink:type="simple">PDA</abbrev>, reaching 40 mm diam., after 2 weeks at 25 °C, initially white, turning olivaceous grey after 7–10 days, darker at the centre and marginal area, lacking aerial mycelium; reverse, olivaceous grey bordered by dark margins.</p></tp:treatment-sec><tp:treatment-sec sec-type="material" id="SECID0E2OBM"><title>Material examined.</title><p>Thailand, Chiang Mai Province, Mae Taeng District, on dead terrestrial stem of <italic><tp:taxon-name><tp:taxon-name-part taxon-name-part-type="genus" reg="Bambusa">Bambusa</tp:taxon-name-part></tp:taxon-name></italic> (<tp:taxon-name><tp:taxon-name-part taxon-name-part-type="family">Poaceae</tp:taxon-name-part></tp:taxon-name>), 19 November 2022, J. Louangphan, MJ11 (<named-content xmlns:xlink="http://www.w3.org/1999/xlink" content-type="dwc:institutional_code" xlink:title="Mae Fah Luang University Fungarium" xlink:href="http://grbio.org/institution/mae-fah-laung-university" xlink:type="simple">MFLU</named-content> 23–0475); living culture, <named-content xmlns:xlink="http://www.w3.org/1999/xlink" content-type="dwc:institutional_code" xlink:title="Mae Fah Luang University Culture Collection" xlink:href="http://grbio.org/institution/mae-fah-luang-university-culture-collection" xlink:type="simple">MFLUCC</named-content> 24–0524 = <named-content xmlns:xlink="http://www.w3.org/1999/xlink" content-type="dwc:institutional_code" xlink:title="Mae Fah Luang University Culture Collection" xlink:href="http://grbio.org/institution/mae-fah-luang-university-culture-collection" xlink:type="simple">MFLUCC</named-content> 23–0301.</p></tp:treatment-sec><tp:treatment-sec sec-type="host" id="SECID0E3PBM"><title>Hosts.</title><p><italic><tp:taxon-name><tp:taxon-name-part taxon-name-part-type="genus" reg="Actinidia">Actinidia</tp:taxon-name-part></tp:taxon-name></italic> spp. (<tp:taxon-name><tp:taxon-name-part taxon-name-part-type="family">Actinidiaceae</tp:taxon-name-part></tp:taxon-name>), <italic><tp:taxon-name><tp:taxon-name-part taxon-name-part-type="genus" reg="Alangium">Alangium</tp:taxon-name-part><tp:taxon-name-part taxon-name-part-type="species" reg="kurzii">kurzii</tp:taxon-name-part></tp:taxon-name></italic> (<tp:taxon-name><tp:taxon-name-part taxon-name-part-type="family">Cornaceae</tp:taxon-name-part></tp:taxon-name>), <italic><tp:taxon-name><tp:taxon-name-part taxon-name-part-type="genus" reg="Bambusa">Bambusa</tp:taxon-name-part></tp:taxon-name></italic> sp. (<tp:taxon-name><tp:taxon-name-part taxon-name-part-type="family">Poaceae</tp:taxon-name-part></tp:taxon-name>), <italic><tp:taxon-name><tp:taxon-name-part taxon-name-part-type="genus" reg="Bougainvillea">Bougainvillea</tp:taxon-name-part><tp:taxon-name-part taxon-name-part-type="species" reg="glabra">glabra</tp:taxon-name-part></tp:taxon-name></italic> (<tp:taxon-name><tp:taxon-name-part taxon-name-part-type="family">Nyctaginaceae</tp:taxon-name-part></tp:taxon-name>), <italic><tp:taxon-name><tp:taxon-name-part taxon-name-part-type="genus" reg="Celtis">Celtis</tp:taxon-name-part><tp:taxon-name-part taxon-name-part-type="species" reg="formosana">formosana</tp:taxon-name-part></tp:taxon-name></italic> (<tp:taxon-name><tp:taxon-name-part taxon-name-part-type="family">Ulmaceae</tp:taxon-name-part></tp:taxon-name>), <italic><tp:taxon-name><tp:taxon-name-part taxon-name-part-type="genus" reg="Morinda">Morinda</tp:taxon-name-part><tp:taxon-name-part taxon-name-part-type="species" reg="officinalis">officinalis</tp:taxon-name-part></tp:taxon-name></italic> (<tp:taxon-name><tp:taxon-name-part taxon-name-part-type="family">Rutaceae</tp:taxon-name-part></tp:taxon-name>), <italic><tp:taxon-name><tp:taxon-name-part taxon-name-part-type="genus" reg="Tectona">Tectona</tp:taxon-name-part><tp:taxon-name-part taxon-name-part-type="species" reg="grandis">grandis</tp:taxon-name-part></tp:taxon-name></italic> (<tp:taxon-name><tp:taxon-name-part taxon-name-part-type="family">Lamiaceae</tp:taxon-name-part></tp:taxon-name>), <italic><tp:taxon-name><tp:taxon-name-part taxon-name-part-type="genus" reg="Theobroma">Theobroma</tp:taxon-name-part><tp:taxon-name-part taxon-name-part-type="species" reg="cacao">cacao</tp:taxon-name-part></tp:taxon-name></italic> (<tp:taxon-name><tp:taxon-name-part taxon-name-part-type="family">Malvaceae</tp:taxon-name-part></tp:taxon-name>), Soil, <italic><tp:taxon-name><tp:taxon-name-part taxon-name-part-type="genus" reg="Vitis">Vitis</tp:taxon-name-part><tp:taxon-name-part taxon-name-part-type="species" reg="vinifera">vinifera</tp:taxon-name-part></tp:taxon-name></italic> (<tp:taxon-name><tp:taxon-name-part taxon-name-part-type="family">Vitaceae</tp:taxon-name-part></tp:taxon-name>) (<xref ref-type="bibr" rid="B8">Chang et al. 2005</xref>; <xref ref-type="bibr" rid="B9">Crous et al. 2015</xref>; <xref ref-type="bibr" rid="B1">Bai et al. 2017</xref>; <xref ref-type="bibr" rid="B17">Doilom et al. 2017</xref>; <xref ref-type="bibr" rid="B74">Yang et al. 2018</xref>; <xref ref-type="bibr" rid="B44">Manawasinghe et al. 2019</xref>; <xref ref-type="bibr" rid="B64">Tennakoon et al. 2021</xref>; <xref ref-type="bibr" rid="B42">Luo et al. 2022</xref>; this study).</p></tp:treatment-sec><tp:treatment-sec sec-type="distribution" id="SECID0EKVBM"><title>Distribution.</title><p>Australia, China, Korea, Thailand (<xref ref-type="bibr" rid="B8">Chang et al. 2005</xref>; <xref ref-type="bibr" rid="B9">Crous et al. 2015</xref>; <xref ref-type="bibr" rid="B1">Bai et al. 2017</xref>; <xref ref-type="bibr" rid="B17">Doilom et al. 2017</xref>; <xref ref-type="bibr" rid="B74">Yang et al. 2018</xref>; <xref ref-type="bibr" rid="B44">Manawasinghe et al. 2019</xref>; <xref ref-type="bibr" rid="B64">Tennakoon et al. 2021</xref>; <xref ref-type="bibr" rid="B42">Luo et al. 2022</xref>; this study).</p></tp:treatment-sec><tp:treatment-sec sec-type="notes" id="SECID0EQWBM"><title>Notes.</title><p>In the phylogenetic analysis, our isolates (<named-content xmlns:xlink="http://www.w3.org/1999/xlink" content-type="dwc:institutional_code" xlink:title="Mae Fah Luang University Culture Collection" xlink:href="http://grbio.org/institution/mae-fah-luang-university-culture-collection" xlink:type="simple">MFLUCC</named-content> 23–0301 and <named-content xmlns:xlink="http://www.w3.org/1999/xlink" content-type="dwc:institutional_code" xlink:title="Mae Fah Luang University Culture Collection" xlink:href="http://grbio.org/institution/mae-fah-luang-university-culture-collection" xlink:type="simple">MFLUCC</named-content> 24–0524) clustered with <italic><tp:taxon-name><tp:taxon-name-part taxon-name-part-type="genus" reg="Diaporthe">D.</tp:taxon-name-part><tp:taxon-name-part taxon-name-part-type="species" reg="tulliensis">tulliensis</tp:taxon-name-part></tp:taxon-name></italic> isolates (<named-content xmlns:xlink="http://www.w3.org/1999/xlink" content-type="dwc:institutional_code" xlink:title="Mae Fah Luang University Culture Collection" xlink:href="http://grbio.org/institution/mae-fah-luang-university-culture-collection" xlink:type="simple">MFLUCC</named-content> 14–1139, JZB320128, and BRIP 62248a) with 100% <abbrev xmlns:xlink="http://www.w3.org/1999/xlink" xlink:title="Maximum likelihood analyses" id="ABBRID0EQXBM" xlink:type="simple">ML</abbrev>/1.00 <abbrev xmlns:xlink="http://www.w3.org/1999/xlink" xlink:title="Bayesian inference posterior probabilities" id="ABBRID0EUXBM" xlink:type="simple">BPP</abbrev> support (Fig. <xref ref-type="fig" rid="F1">1</xref>). Our isolate has a similar morphology to <italic><tp:taxon-name><tp:taxon-name-part taxon-name-part-type="genus" reg="Diaporthe">D.</tp:taxon-name-part><tp:taxon-name-part taxon-name-part-type="species" reg="tulliensis">tulliensis</tp:taxon-name-part></tp:taxon-name></italic> isolates but differs from <italic><tp:taxon-name><tp:taxon-name-part taxon-name-part-type="genus" reg="Diaporthe">D.</tp:taxon-name-part><tp:taxon-name-part taxon-name-part-type="species" reg="tulliensis">tulliensis</tp:taxon-name-part></tp:taxon-name></italic> in the size of conidiomata (up to 500 µm (= <italic><tp:taxon-name><tp:taxon-name-part taxon-name-part-type="genus" reg="Diaporthe">D.</tp:taxon-name-part><tp:taxon-name-part taxon-name-part-type="species" reg="celtidis">celtidis</tp:taxon-name-part></tp:taxon-name></italic> and <italic><tp:taxon-name><tp:taxon-name-part taxon-name-part-type="genus" reg="Diaporthe">D.</tp:taxon-name-part><tp:taxon-name-part taxon-name-part-type="species" reg="tulliensis">tulliensis</tp:taxon-name-part></tp:taxon-name></italic>) <italic>vs.</italic> up to 510 µm (= <italic><tp:taxon-name><tp:taxon-name-part taxon-name-part-type="genus" reg="Diaporthe">D.</tp:taxon-name-part><tp:taxon-name-part taxon-name-part-type="species" reg="hubeiensis">hubeiensis</tp:taxon-name-part></tp:taxon-name></italic>) <italic>vs.</italic> 135–330 μm (= <italic><tp:taxon-name><tp:taxon-name-part taxon-name-part-type="genus" reg="Diaporthe">D.</tp:taxon-name-part><tp:taxon-name-part taxon-name-part-type="species" reg="alangii">alangii</tp:taxon-name-part></tp:taxon-name></italic>) <italic>vs.</italic> 50–380 μm (= <italic><tp:taxon-name><tp:taxon-name-part taxon-name-part-type="genus" reg="Diaporthe">D.</tp:taxon-name-part><tp:taxon-name-part taxon-name-part-type="species" reg="morindae">morindae</tp:taxon-name-part></tp:taxon-name></italic>) <italic>vs.</italic> 725–820 μm diam. (= <italic><tp:taxon-name><tp:taxon-name-part taxon-name-part-type="genus" reg="Diaporthe">D.</tp:taxon-name-part><tp:taxon-name-part taxon-name-part-type="species" reg="tectonae">tectonae</tp:taxon-name-part></tp:taxon-name></italic>)) (<xref ref-type="bibr" rid="B9">Crous et al. 2015</xref>; <xref ref-type="bibr" rid="B17">Doilom et al. 2017</xref>; <xref ref-type="bibr" rid="B74">Yang et al. 2018</xref>; <xref ref-type="bibr" rid="B44">Manawasinghe et al. 2019</xref>; <xref ref-type="bibr" rid="B42">Luo et al. 2022</xref>). Our isolate also differs due to the absence of beta conidia, which has been reported in some <italic><tp:taxon-name><tp:taxon-name-part taxon-name-part-type="genus" reg="Diaporthe">D.</tp:taxon-name-part><tp:taxon-name-part taxon-name-part-type="species" reg="tulliensis">tulliensis</tp:taxon-name-part></tp:taxon-name></italic> isolates (<xref ref-type="bibr" rid="B8">Chang et al. 2005</xref>; <xref ref-type="bibr" rid="B9">Crous et al. 2015</xref>; <xref ref-type="bibr" rid="B17">Doilom et al. 2017</xref>; <xref ref-type="bibr" rid="B44">Manawasinghe et al. 2019</xref>). Therefore, we report our isolate as a new host record of <italic><tp:taxon-name><tp:taxon-name-part taxon-name-part-type="genus" reg="Diaporthe">D.</tp:taxon-name-part><tp:taxon-name-part taxon-name-part-type="species" reg="tulliensis">tulliensis</tp:taxon-name-part></tp:taxon-name></italic>.</p></tp:treatment-sec><tp:treatment-sec><!--Section generated to contain objects referenced in tp:taxon-treatment.--><fig id="F1" position="float" orientation="portrait"><object-id xmlns:xlink="http://www.w3.org/1999/xlink" content-type="doi" xlink:type="simple">10.3897/mycokeys.115.145330.figure1</object-id><object-id xmlns:xlink="http://www.w3.org/1999/xlink" content-type="arpha" xlink:type="simple">32325CAD-0D04-5704-AC92-F45918BADFEC</object-id><label>Figure 1.</label><caption><p>Phylogram of the <italic><tp:taxon-name><tp:taxon-name-part taxon-name-part-type="genus" reg="Diaporthe">Diaporthe</tp:taxon-name-part><tp:taxon-name-part taxon-name-part-type="species" reg="sojae">sojae</tp:taxon-name-part></tp:taxon-name></italic> species complex generated from a maximum likelihood analysis based on the combined ITS, <italic>tef1</italic>, <italic>tub2</italic>, <italic>cal</italic>, and <italic>his3</italic> sequence data. <italic><tp:taxon-name><tp:taxon-name-part taxon-name-part-type="genus" reg="Diaporthella">Diaporthella</tp:taxon-name-part><tp:taxon-name-part taxon-name-part-type="species" reg="corylina">corylina</tp:taxon-name-part></tp:taxon-name></italic> (CBS 121124) was used as the outgroup. Bootstrap support values ≥ 60% <abbrev xmlns:xlink="http://www.w3.org/1999/xlink" xlink:title="Maximum likelihood analyses" id="ABBRID0EW2HK" xlink:type="simple">ML</abbrev>/≥0.90 <abbrev xmlns:xlink="http://www.w3.org/1999/xlink" xlink:title="Bayesian inference posterior probabilities" id="ABBRID0E12HK" xlink:type="simple">BPP</abbrev> are given at the nodes. The newly generated taxa are indicated in red. The holotype/ex-type strains are denoted with <sup>T</sup>.</p></caption><graphic xmlns:xlink="http://www.w3.org/1999/xlink" xlink:href="mycokeys-115-155-g001.jpg" position="float" orientation="portrait" xlink:type="simple" id="oo_1283642.jpg"><uri content-type="original_file" xlink:type="simple">https://binary.pensoft.net/fig/1283642</uri></graphic></fig></tp:treatment-sec><ref-list><ref id="B8"><mixed-citation xmlns:xlink="http://www.w3.org/1999/xlink" xlink:type="simple"><person-group><name name-style="western"><surname>Chang</surname><given-names>C</given-names></name><name name-style="western"><surname>Yinghui</surname><given-names>C</given-names></name><name name-style="western"><surname>Meimei</surname><given-names>X</given-names></name><name name-style="western"><surname>Zide</surname><given-names>J</given-names></name><name name-style="western"><surname>Peikun</surname><given-names>C</given-names></name></person-group> (<year>2005</year>) <article-title>New species of <italic><tp:taxon-name><tp:taxon-name-part taxon-name-part-type="genus">Phomopsis</tp:taxon-name-part></tp:taxon-name></italic> on woody plants in Fujian Province.</article-title><source>Junwu Xuebao</source><volume>24</volume>(<issue>1</issue>): <fpage>6</fpage>–<lpage>11</lpage>.</mixed-citation></ref><ref id="B9"><mixed-citation xmlns:xlink="http://www.w3.org/1999/xlink" xlink:type="simple"><person-group><name name-style="western"><surname>Crous</surname><given-names>PW</given-names></name><name name-style="western"><surname>Wingfield</surname><given-names>MJ</given-names></name><name name-style="western"><surname>Le Roux</surname><given-names>JJ</given-names></name><name name-style="western"><surname>Richardson</surname><given-names>DM</given-names></name><name name-style="western"><surname>Strasberg</surname><given-names>D</given-names></name><name name-style="western"><surname>Shivas</surname><given-names>RG</given-names></name><name name-style="western"><surname>Alvarado</surname><given-names>P</given-names></name><name name-style="western"><surname>Edwards</surname><given-names>J</given-names></name><name name-style="western"><surname>Moreno</surname><given-names>G</given-names></name><name name-style="western"><surname>Sharma</surname><given-names>R</given-names></name><name name-style="western"><surname>Sonawane</surname><given-names>MS</given-names></name><name name-style="western"><surname>Tan</surname><given-names>YP</given-names></name><name name-style="western"><surname>Altés</surname><given-names>A</given-names></name><name name-style="western"><surname>Barasubiye</surname><given-names>T</given-names></name><name name-style="western"><surname>Barnes</surname><given-names>CM</given-names></name><name name-style="western"><surname>Blanchette</surname><given-names>RA</given-names></name><name name-style="western"><surname>Boertmann</surname><given-names>D</given-names></name><name name-style="western"><surname>Bogo</surname><given-names>A</given-names></name><name name-style="western"><surname>Carlavilla</surname><given-names>JR</given-names></name><name name-style="western"><surname>Cheewangkoon</surname><given-names>R</given-names></name><name name-style="western"><surname>Daniel</surname><given-names>R</given-names></name><name name-style="western"><surname>de Beer</surname><given-names>ZW</given-names></name><name name-style="western"><surname>de Jesús Yáñez-Morales</surname><given-names>M</given-names></name><name name-style="western"><surname>Duong</surname><given-names>TA</given-names></name><name name-style="western"><surname>Fernández-Vicente</surname><given-names>J</given-names></name><name name-style="western"><surname>Geering</surname><given-names>ADW</given-names></name><name name-style="western"><surname>Guest</surname><given-names>DI</given-names></name><name name-style="western"><surname>Held</surname><given-names>BW</given-names></name><name name-style="western"><surname>Heykoop</surname><given-names>M</given-names></name><name name-style="western"><surname>Hubka</surname><given-names>V</given-names></name><name name-style="western"><surname>Ismail</surname><given-names>AM</given-names></name><name name-style="western"><surname>Kajale</surname><given-names>SC</given-names></name><name name-style="western"><surname>Khemmuk</surname><given-names>W</given-names></name><name name-style="western"><surname>Kolařík</surname><given-names>M</given-names></name><name name-style="western"><surname>Kurli</surname><given-names>R</given-names></name><name name-style="western"><surname>Lebeuf</surname><given-names>R</given-names></name><name name-style="western"><surname>Lévesque</surname><given-names>CA</given-names></name><name name-style="western"><surname>Lombard</surname><given-names>L</given-names></name><name name-style="western"><surname>Magista</surname><given-names>D</given-names></name><name name-style="western"><surname>Manjón</surname><given-names>JL</given-names></name><name name-style="western"><surname>Marincowitz</surname><given-names>S</given-names></name><name name-style="western"><surname>Mohedano</surname><given-names>JM</given-names></name><name name-style="western"><surname>Nováková</surname><given-names>A</given-names></name><name name-style="western"><surname>Oberlies</surname><given-names>NH</given-names></name><name name-style="western"><surname>Otto</surname><given-names>EC</given-names></name><name name-style="western"><surname>Paguigan</surname><given-names>ND</given-names></name><name name-style="western"><surname>Pascoe</surname><given-names>IG</given-names></name></person-group> (<year>2015</year>) <article-title>Fungal Planet description sheets: 371–399.</article-title><source>Persoonia</source><volume>35</volume>(<issue>1</issue>): <fpage>264</fpage>–<lpage>327</lpage>. <ext-link xlink:href="10.3767/003158515X690269" ext-link-type="doi" xlink:type="simple">https://doi.org/10.3767/003158515X690269</ext-link></mixed-citation></ref><ref id="B1"><mixed-citation xmlns:xlink="http://www.w3.org/1999/xlink" xlink:type="simple"><person-group><name name-style="western"><surname>Bai</surname><given-names>Q</given-names></name><name name-style="western"><surname>Wang</surname><given-names>GP</given-names></name><name name-style="western"><surname>Hong</surname><given-names>N</given-names></name><name name-style="western"><surname>Guo</surname><given-names>YS</given-names></name><name name-style="western"><surname>Fu</surname><given-names>M</given-names></name></person-group> (<year>2017</year>) <article-title>First report of <italic><tp:taxon-name><tp:taxon-name-part taxon-name-part-type="genus">Diaporthe</tp:taxon-name-part><tp:taxon-name-part taxon-name-part-type="species">tulliensis</tp:taxon-name-part></tp:taxon-name></italic> and <italic><tp:taxon-name><tp:taxon-name-part taxon-name-part-type="genus">Diaporthe</tp:taxon-name-part><tp:taxon-name-part taxon-name-part-type="species">actinidiae</tp:taxon-name-part></tp:taxon-name></italic> causing kiwifruit stem canker in Hubei and Anhui provinces, China.</article-title><source>Plant Disease</source><volume>101</volume>(<issue>3</issue>): <fpage>508</fpage>–<lpage>509</lpage>. <ext-link xlink:href="10.1094/PDIS-10-16-1445-PDN" ext-link-type="doi" xlink:type="simple">https://doi.org/10.1094/PDIS-10-16-1445-PDN</ext-link></mixed-citation></ref><ref id="B17"><mixed-citation xmlns:xlink="http://www.w3.org/1999/xlink" xlink:type="simple"><person-group><name name-style="western"><surname>Doilom</surname><given-names>M</given-names></name><name name-style="western"><surname>Dissanayake</surname><given-names>AJ</given-names></name><name name-style="western"><surname>Wanasinghe</surname><given-names>DN</given-names></name><name name-style="western"><surname>Boonmee</surname><given-names>S</given-names></name><name name-style="western"><surname>Liu</surname><given-names>JK</given-names></name><name name-style="western"><surname>Bhat</surname><given-names>DJ</given-names></name><name name-style="western"><surname>Taylor</surname><given-names>JE</given-names></name><name name-style="western"><surname>Bahkali</surname><given-names>AH</given-names></name><name name-style="western"><surname>McKenzie</surname><given-names>EH</given-names></name><name name-style="western"><surname>Hyde</surname><given-names>KD</given-names></name></person-group> (<year>2017</year>) <article-title>Microfungi on <italic><tp:taxon-name><tp:taxon-name-part taxon-name-part-type="genus">Tectona</tp:taxon-name-part><tp:taxon-name-part taxon-name-part-type="species">grandis</tp:taxon-name-part></tp:taxon-name></italic> (teak) in Northern Thailand.</article-title><source>Fungal Diversity</source><volume>82</volume>(<issue>1</issue>): <fpage>107</fpage>–<lpage>182</lpage>. <ext-link xlink:href="10.1007/s13225-016-0368-7" ext-link-type="doi" xlink:type="simple">https://doi.org/10.1007/s13225-016-0368-7</ext-link></mixed-citation></ref><ref id="B74"><mixed-citation xmlns:xlink="http://www.w3.org/1999/xlink" xlink:type="simple"><person-group><name name-style="western"><surname>Yang</surname><given-names>Q</given-names></name><name name-style="western"><surname>Fan</surname><given-names>XL</given-names></name><name name-style="western"><surname>Guarnaccia</surname><given-names>V</given-names></name><name name-style="western"><surname>Tian</surname><given-names>CM</given-names></name></person-group> (<year>2018</year>) <article-title>High diversity of <italic><tp:taxon-name><tp:taxon-name-part taxon-name-part-type="genus">Diaporthe</tp:taxon-name-part></tp:taxon-name></italic> species associated with dieback diseases in China, with twelve new species described.</article-title><source>MycoKeys</source><volume>39</volume>: <fpage>97</fpage>–<lpage>149</lpage>. <ext-link xlink:href="10.3897/mycokeys.39.26914" ext-link-type="doi" xlink:type="simple">https://doi.org/10.3897/mycokeys.39.26914</ext-link></mixed-citation></ref><ref id="B44"><mixed-citation xmlns:xlink="http://www.w3.org/1999/xlink" xlink:type="simple"><person-group><name name-style="western"><surname>Manawasinghe</surname><given-names>IS</given-names></name><name name-style="western"><surname>Dissanayake</surname><given-names>AJ</given-names></name><name name-style="western"><surname>Li</surname><given-names>X</given-names></name><name name-style="western"><surname>Liu</surname><given-names>M</given-names></name><name name-style="western"><surname>Wanasinghe</surname><given-names>DN</given-names></name><name name-style="western"><surname>Xu</surname><given-names>J</given-names></name><name name-style="western"><surname>Zhao</surname><given-names>W</given-names></name><name name-style="western"><surname>Zhang</surname><given-names>W</given-names></name><name name-style="western"><surname>Zhou</surname><given-names>Y</given-names></name><name name-style="western"><surname>Hyde</surname><given-names>KD</given-names></name><name name-style="western"><surname>Brooks</surname><given-names>S</given-names></name><name name-style="western"><surname>Yan</surname><given-names>J</given-names></name></person-group> (<year>2019</year>) High genetic diversity and species complexity of <italic><tp:taxon-name><tp:taxon-name-part taxon-name-part-type="genus">Diaporthe</tp:taxon-name-part></tp:taxon-name></italic> associated with grapevine dieback in China. Frontiers in Microbiology 10: 1936. <ext-link xlink:href="10.3389/fmicb.2019.01936" ext-link-type="doi" xlink:type="simple">https://doi.org/10.3389/fmicb.2019.01936</ext-link></mixed-citation></ref><ref id="B64"><mixed-citation xmlns:xlink="http://www.w3.org/1999/xlink" xlink:type="simple"><person-group><name name-style="western"><surname>Tennakoon</surname><given-names>DS</given-names></name><name name-style="western"><surname>Kuo</surname><given-names>CH</given-names></name><name name-style="western"><surname>Maharachchikumbura</surname><given-names>SS</given-names></name><name name-style="western"><surname>Thambugala</surname><given-names>KM</given-names></name><name name-style="western"><surname>Gentekaki</surname><given-names>E</given-names></name><name name-style="western"><surname>Phillips</surname><given-names>AJ</given-names></name><name name-style="western"><surname>Bhat</surname><given-names>DJ</given-names></name><name name-style="western"><surname>Wanasinghe</surname><given-names>DN</given-names></name><name name-style="western"><surname>de Silva</surname><given-names>NI</given-names></name><name name-style="western"><surname>Promputtha</surname><given-names>I</given-names></name><name name-style="western"><surname>Hyde</surname><given-names>KD</given-names></name></person-group> (<year>2021</year>) <article-title>Taxonomic and phylogenetic contributions to <italic><tp:taxon-name><tp:taxon-name-part taxon-name-part-type="genus">Celtis</tp:taxon-name-part><tp:taxon-name-part taxon-name-part-type="species">formosana</tp:taxon-name-part></tp:taxon-name></italic>, <italic><tp:taxon-name><tp:taxon-name-part taxon-name-part-type="genus">Ficus</tp:taxon-name-part><tp:taxon-name-part taxon-name-part-type="species">ampelas</tp:taxon-name-part></tp:taxon-name></italic>, <italic><tp:taxon-name><tp:taxon-name-part taxon-name-part-type="genus">F.</tp:taxon-name-part><tp:taxon-name-part taxon-name-part-type="species">septica</tp:taxon-name-part></tp:taxon-name></italic>, <italic><tp:taxon-name><tp:taxon-name-part taxon-name-part-type="genus">Macaranga</tp:taxon-name-part><tp:taxon-name-part taxon-name-part-type="species">tanarius</tp:taxon-name-part></tp:taxon-name></italic> and <italic><tp:taxon-name><tp:taxon-name-part taxon-name-part-type="genus">Morus</tp:taxon-name-part><tp:taxon-name-part taxon-name-part-type="species">australis</tp:taxon-name-part></tp:taxon-name></italic> leaf litter inhabiting microfungi.</article-title><source>Fungal Diversity</source><volume>108</volume>(<issue>1</issue>): <fpage>1</fpage>–<lpage>215</lpage>. <ext-link xlink:href="10.1007/s13225-021-00474-w" ext-link-type="doi" xlink:type="simple">https://doi.org/10.1007/s13225-021-00474-w</ext-link></mixed-citation></ref><ref id="B42"><mixed-citation xmlns:xlink="http://www.w3.org/1999/xlink" xlink:type="simple"><person-group><name name-style="western"><surname>Luo</surname><given-names>M</given-names></name><name name-style="western"><surname>Guo</surname><given-names>W</given-names></name><name name-style="western"><surname>Zhao</surname><given-names>M</given-names></name><name name-style="western"><surname>Manawasinghe</surname><given-names>IS</given-names></name><name name-style="western"><surname>Guarnaccia</surname><given-names>V</given-names></name><name name-style="western"><surname>Liu</surname><given-names>J</given-names></name><name name-style="western"><surname>Hyde</surname><given-names>KD</given-names></name><name name-style="western"><surname>Dong</surname><given-names>Z</given-names></name><name name-style="western"><surname>You</surname><given-names>C</given-names></name></person-group> (<year>2022</year>) <article-title>Endophytic <italic><tp:taxon-name><tp:taxon-name-part taxon-name-part-type="genus">Diaporthe</tp:taxon-name-part></tp:taxon-name></italic> associated with <italic><tp:taxon-name><tp:taxon-name-part taxon-name-part-type="genus">Morinda</tp:taxon-name-part><tp:taxon-name-part taxon-name-part-type="species">officinalis</tp:taxon-name-part></tp:taxon-name></italic> in China.</article-title><source>Journal of <tp:taxon-name><tp:taxon-name-part taxon-name-part-type="kingdom">Fungi</tp:taxon-name-part></tp:taxon-name></source><volume>8</volume>(<issue>8</issue>): <fpage>806</fpage>. <ext-link xlink:href="10.3390/jof8080806" ext-link-type="doi" xlink:type="simple">https://doi.org/10.3390/jof8080806</ext-link></mixed-citation></ref></ref-list></tp:taxon-treatment>
