# Supplementary material for: ﻿Unveiling Sordariomycetes taxa associated with woody litter in Northern Thailand
Source: MycoKeys. 2025 Mar 17;115:155–85. doi: 10.3897/mycokeys.115.145330 (PMC11933910; doi:10.3897/mycokeys.115.145330)
Supplement: XML Treatment for Occultitheca chiangraiensis [file mycokeys.115.145330-treatment4.xml]

<!DOCTYPE tp:taxon-treatment
  PUBLIC "-//TaxonX//DTD Taxonomic Treatment Publishing DTD v0 20100105//EN" "tax-treatment-NSO.dtd">
<tp:taxon-treatment xmlns:tp="http://www.plazi.org/taxpub"><tp:treatment-meta><kwd-group><label>Taxon classification</label><kwd>
                <named-content content-type="kingdom">Fungi</named-content>
              </kwd><kwd>
                <named-content content-type="order">Xylariales</named-content>
              </kwd><kwd>
                <named-content content-type="family">Xylariaceae</named-content>
              </kwd></kwd-group><mixed-citation publication-type="journal"><person-group><name><surname>Phukhamsakda</surname><given-names>Chayanard</given-names></name><name><surname>Hyde</surname><given-names>Kevin D.</given-names></name><name><surname>Samarakoon</surname><given-names>Milan C.</given-names></name><name><surname>Louangphan</surname><given-names>Johnny</given-names></name><name><surname>Navasit</surname><given-names>Kedsara</given-names></name><name><surname>Al-Otibi</surname><given-names>Fatimah</given-names></name><name><surname>Bhunjun</surname><given-names>Chitrabhanu S.</given-names></name></person-group><article-title>﻿Unveiling <tp:taxon-name><tp:taxon-name-part taxon-name-part-type="class">Sordariomycetes</tp:taxon-name-part></tp:taxon-name> taxa associated with woody litter in Northern Thailand</article-title><source>MycoKeys</source><day>17</day><month>03</month><year>2025</year><volume>115</volume><fpage>155</fpage><lpage>185</lpage><pub-id pub-id-type="doi">10.3897/mycokeys.115.145330</pub-id></mixed-citation></tp:treatment-meta><tp:nomenclature><label>﻿</label><tp:taxon-name>
              <object-id xmlns:xlink="http://www.w3.org/1999/xlink" content-type="arpha" xlink:type="simple">AE6F81DB-4828-5A51-9EE2-43BE137F4892</object-id>
              <tp:taxon-name-part taxon-name-part-type="genus" reg="Occultitheca">Occultitheca</tp:taxon-name-part>
              <tp:taxon-name-part taxon-name-part-type="species" reg="chiangraiensis">chiangraiensis</tp:taxon-name-part>
              <object-id xmlns:xlink="http://www.w3.org/1999/xlink" xlink:type="simple">Index Fungorum: IF903235</object-id>
              <object-id xmlns:xlink="http://www.w3.org/1999/xlink" xlink:type="simple">Facesoffungi Number: FoF17287</object-id>
            </tp:taxon-name><tp:taxon-authority>Louangphan, Phukhams., K.D. Hyde &amp; Bhunjun</tp:taxon-authority><tp:taxon-status xmlns:xlink="http://www.w3.org/1999/xlink" xlink:type="simple">sp. nov.</tp:taxon-status><xref ref-type="fig" rid="F8">Fig. 8</xref></tp:nomenclature><tp:treatment-sec sec-type="etymology" id="SECID0EDCCM"><title>Etymology.</title><p>The name refers to the province where the holotype was collected.</p></tp:treatment-sec><tp:treatment-sec sec-type="Holotype" id="SECID0EICCM"><title>Holotype.</title><p><named-content xmlns:xlink="http://www.w3.org/1999/xlink" content-type="dwc:institutional_code" xlink:title="Mae Fah Luang University Fungarium" xlink:href="http://grbio.org/institution/mae-fah-laung-university" xlink:type="simple">MFLU</named-content> 24–0414.</p></tp:treatment-sec><tp:treatment-sec sec-type="description" id="SECID0ETCCM"><title>Description.</title><p><bold><italic>Saprobic</italic></bold> on early decaying branch. <bold><italic>Sexual morph</italic>: <italic>Ascomata</italic></bold> 220–342 × 228–395 μm (x̄ = 290 × 324 μm, n = 15), immersed, solitary, scattered, globose to subglobose, erumpent through host surface, visible as black dot of ostiole, surrounded by a whitish halo. <bold><italic>Clypeus</italic></bold> carbonaceous, rudimentary, thick-walled, the ostiolar opening surrounded with black cells. <bold><italic>Ostioles</italic></bold> centric, ostiolar canal periphysate. <bold><italic>Peridium</italic></bold> 17–30 μm (x̄ = 23 μm, n = 20) wide, tightly attached to the host tissue, with two cell layers, outer layer thick-walled, comprising yellowish brown cells of <italic>textura angularis</italic>, inner layer thin, composed of hyaline cells of <italic>textura angularis</italic>. <bold><italic>Paraphyses</italic></bold> 3.7–7.6 μm (x̄ = 5.4 μm, n = 25) wide, wider at the base, longer than the asci, filamentous, septate, constricted at the septa, embedded in gelatinous matrix. <bold><italic>Asci</italic></bold> 112–158 × 8.5–13.7 μm (x̄ = 131 × 11 μm, n = 25), 8-spored, unitunicate, cylindrical, short pedicellate, apically rounded, with 3.9–5.6 × 2.5–3.7 μm (x̄ = 5 × 3 μm, n = 18), rectangular to slightly obconic, apical ring, J+ in Melzer’s reagent. <bold><italic>Ascospores</italic></bold> 14.5–17.6 × 6–7.4 μm (x̄ = 16.3 × 6.7 μm, n = 30), L/W 2.4, oblong to ellipsoidal, uniseriate, brown, inequilaterally unicellular, apical cell 13–15.5 μm (x̄ = 14.5 μm, n = 30) long, usually with large guttules, brown cell with a mucilaginous sheath covering most of the spore length when mature, with a small, hyaline, rounded, basal cell, 1.3–2.3 μm (x̄ = 1.8 μm, n = 30), lack of germ slit. <bold><italic>Asexual morph</italic></bold>: Undetermined.</p><fig id="F8" position="float" orientation="portrait"><object-id xmlns:xlink="http://www.w3.org/1999/xlink" content-type="doi" xlink:type="simple">10.3897/mycokeys.115.145330.figure8</object-id><object-id xmlns:xlink="http://www.w3.org/1999/xlink" content-type="arpha" xlink:type="simple">308AC059-7054-53EB-85D0-AD1F0B255A90</object-id><label>Figure 8.</label><caption><p><italic><tp:taxon-name><tp:taxon-name-part taxon-name-part-type="genus" reg="Occultitheca">Occultitheca</tp:taxon-name-part><tp:taxon-name-part taxon-name-part-type="species" reg="chiangraiensis">chiangraiensis</tp:taxon-name-part></tp:taxon-name></italic> (<named-content xmlns:xlink="http://www.w3.org/1999/xlink" content-type="dwc:institutional_code" xlink:title="Mae Fah Luang University Fungarium" xlink:href="http://grbio.org/institution/mae-fah-laung-university" xlink:type="simple">MFLU</named-content> 24–0414, holotype) <bold>a</bold> host substrate <bold>b</bold> ascomata in host surface <bold>c, d</bold> horizontal and vertical section of ascoma <bold>e</bold> section through ascoma <bold>f</bold> peridium <bold>g</bold> ostiole <bold>h</bold> apical ring stained with melzer’s reagent <bold>i</bold> paraphyses <bold>j–m</bold> immature and mature asci <bold>n–r</bold> ascospores (<bold>r</bold> ascospores show mucilaginous sheath in indian ink) <bold>s</bold> a germinated spore <bold>t</bold> front and reverse view of the colony on <abbrev xmlns:xlink="http://www.w3.org/1999/xlink" xlink:title="potato dextrose agar" id="ABBRID0ETFCM" xlink:type="simple">PDA</abbrev>. Scale bars: 200 μm (<bold>b</bold>); 100 μm (<bold>c–e</bold>); 20 μm (<bold>f, g, i</bold>); 10 μm (<bold>h, n–s</bold>); 50 μm (<bold>j–m</bold>).</p></caption><graphic xmlns:xlink="http://www.w3.org/1999/xlink" xlink:href="mycokeys-115-155-g008.jpg" position="float" orientation="portrait" xlink:type="simple" id="oo_1283649.jpg"><uri content-type="original_file" xlink:type="simple">https://binary.pensoft.net/fig/1283649</uri></graphic></fig></tp:treatment-sec><tp:treatment-sec sec-type="description" id="SECID0EGGCM"><title>Culture characteristics.</title><p>Colonies on <abbrev xmlns:xlink="http://www.w3.org/1999/xlink" xlink:title="potato dextrose agar" id="ABBRID0EMGCM" xlink:type="simple">PDA</abbrev>, reaching 40 mm diam., after 21 days at 25 °C, circular, entire edge, smooth surface, flat, slightly woolly, smooth margin, above ash white from the centre to white at the edge with concentric rings of woolly; from below: light brown at the centre, white at the margin, with ash white mycelium.</p></tp:treatment-sec><tp:treatment-sec sec-type="material" id="SECID0EQGCM"><title>Material examined.</title><p>Thailand, Chiang Rai, Mae Fah Luang District, Mae Salong Nok, on a dead unidentified dicot branch, 16 January 2023, J. Louangphan, CR1–19 (<named-content xmlns:xlink="http://www.w3.org/1999/xlink" content-type="dwc:institutional_code" xlink:title="Mae Fah Luang University Fungarium" xlink:href="http://grbio.org/institution/mae-fah-laung-university" xlink:type="simple">MFLU</named-content> 24–0414, holotype); ex-type <named-content xmlns:xlink="http://www.w3.org/1999/xlink" content-type="dwc:institutional_code" xlink:title="Mae Fah Luang University Culture Collection" xlink:href="http://grbio.org/institution/mae-fah-luang-university-culture-collection" xlink:type="simple">MFLUCC</named-content> 25–0158.</p></tp:treatment-sec><tp:treatment-sec sec-type="host" id="SECID0EAHCM"><title>Host.</title><p>Unidentified branch (this study).</p></tp:treatment-sec><tp:treatment-sec sec-type="distribution" id="SECID0EFHCM"><title>Distribution.</title><p>Thailand (this study).</p></tp:treatment-sec><tp:treatment-sec sec-type="notes" id="SECID0EKHCM"><title>Notes.</title><p>Based on multi-gene phylogenetic analyses of ITS, LSU, <italic>rpb2</italic>, and <italic>tub2</italic> sequences, <italic><tp:taxon-name><tp:taxon-name-part taxon-name-part-type="genus" reg="Occultitheca">Occultitheca</tp:taxon-name-part><tp:taxon-name-part taxon-name-part-type="species" reg="chiangraiensis">chiangraiensis</tp:taxon-name-part></tp:taxon-name></italic> (<named-content xmlns:xlink="http://www.w3.org/1999/xlink" content-type="dwc:institutional_code" xlink:title="Mae Fah Luang University Fungarium" xlink:href="http://grbio.org/institution/mae-fah-laung-university" xlink:type="simple">MFLU</named-content> 24–0414) clustered with <italic><tp:taxon-name><tp:taxon-name-part taxon-name-part-type="genus" reg="Occultitheca">O.</tp:taxon-name-part><tp:taxon-name-part taxon-name-part-type="species" reg="rosae">rosae</tp:taxon-name-part></tp:taxon-name></italic> (HKAS 102393) and <italic><tp:taxon-name><tp:taxon-name-part taxon-name-part-type="genus" reg="Clypeosphaeria">Clypeosphaeria</tp:taxon-name-part><tp:taxon-name-part taxon-name-part-type="species" reg="oleae">oleae</tp:taxon-name-part></tp:taxon-name></italic> (CPC 36779) with 100% <abbrev xmlns:xlink="http://www.w3.org/1999/xlink" xlink:title="Maximum likelihood analyses" id="ABBRID0E1ICM" xlink:type="simple">ML</abbrev> and 1.00 <abbrev xmlns:xlink="http://www.w3.org/1999/xlink" xlink:title="Bayesian inference posterior probabilities" id="ABBRID0E5ICM" xlink:type="simple">BPP</abbrev> support (Fig. <xref ref-type="fig" rid="F7">7</xref>). <italic><tp:taxon-name><tp:taxon-name-part taxon-name-part-type="genus" reg="Clypeosphaeria">Clypeosphaeria</tp:taxon-name-part><tp:taxon-name-part taxon-name-part-type="species" reg="oleae">oleae</tp:taxon-name-part></tp:taxon-name></italic> was reported only from the asexual morph (<xref ref-type="bibr" rid="B10">Crous et al. 2019</xref>); thus, we could not compare the morphology between the species as we could not obtain the asexual morph of our strain, and therefore the link between them cannot be confirmed. Furthermore, <italic><tp:taxon-name><tp:taxon-name-part taxon-name-part-type="genus" reg="Clypeosphaeria">C.</tp:taxon-name-part><tp:taxon-name-part taxon-name-part-type="species" reg="oleae">oleae</tp:taxon-name-part></tp:taxon-name></italic> lacks <italic>rpb2</italic> and <italic>tub2</italic> data, which is important to confirm its phylogenetic placement. Morphologically, <italic><tp:taxon-name><tp:taxon-name-part taxon-name-part-type="genus" reg="Occultitheca">Occultitheca</tp:taxon-name-part><tp:taxon-name-part taxon-name-part-type="species" reg="chiangraiensis">chiangraiensis</tp:taxon-name-part></tp:taxon-name></italic> fits the generic concept of <italic><tp:taxon-name><tp:taxon-name-part taxon-name-part-type="genus" reg="Occultitheca">Occultitheca</tp:taxon-name-part></tp:taxon-name></italic> in having immersed ascomata, short pedicellate asci with a J+, apical ring, a long distance between the ascus apex and the uppermost ascospore, and hyaline basal cells attached to brown ascospores (<xref ref-type="bibr" rid="B55">Rogers and Ju 2003</xref>; <xref ref-type="bibr" rid="B57">Samarakoon et al. 2022</xref>). Our isolate was compared to <italic><tp:taxon-name><tp:taxon-name-part taxon-name-part-type="genus" reg="Occultitheca">Occultitheca</tp:taxon-name-part></tp:taxon-name></italic> species as detailed in Table <xref ref-type="table" rid="T4">4</xref>. <italic><tp:taxon-name><tp:taxon-name-part taxon-name-part-type="genus" reg="Occultitheca">Occultitheca</tp:taxon-name-part><tp:taxon-name-part taxon-name-part-type="species" reg="chiangraiensis">chiangraiensis</tp:taxon-name-part></tp:taxon-name></italic> differs from <italic><tp:taxon-name><tp:taxon-name-part taxon-name-part-type="genus" reg="Occultitheca">O.</tp:taxon-name-part><tp:taxon-name-part taxon-name-part-type="species" reg="rosae">rosae</tp:taxon-name-part></tp:taxon-name></italic> by having smaller ascomata (x̄ = 290 × 324 μm vs. 370 × 385 μm), a lack of a germ slit, and possesses a thicker mucilaginous sheath compared to <italic><tp:taxon-name><tp:taxon-name-part taxon-name-part-type="genus" reg="Occultitheca">O.</tp:taxon-name-part><tp:taxon-name-part taxon-name-part-type="species" reg="rosae">rosae</tp:taxon-name-part></tp:taxon-name></italic> (<xref ref-type="bibr" rid="B57">Samarakoon et al. 2022</xref>). Our strain differs from <italic><tp:taxon-name><tp:taxon-name-part taxon-name-part-type="genus" reg="Occultitheca">O.</tp:taxon-name-part><tp:taxon-name-part taxon-name-part-type="species" reg="ananasi">ananasi</tp:taxon-name-part></tp:taxon-name></italic>, which has uniseriate, olive-greenish ascospores becoming 2-seriate in the middle and thin mucilaginous sheath (<xref ref-type="bibr" rid="B65">Tian et al. 2024</xref>). <italic><tp:taxon-name><tp:taxon-name-part taxon-name-part-type="genus" reg="Occultitheca">Occultitheca</tp:taxon-name-part><tp:taxon-name-part taxon-name-part-type="species" reg="chiangraiensis">chiangraiensis</tp:taxon-name-part></tp:taxon-name></italic> was also compared to the type species <italic><tp:taxon-name><tp:taxon-name-part taxon-name-part-type="genus" reg="Occultitheca">O.</tp:taxon-name-part><tp:taxon-name-part taxon-name-part-type="species" reg="costaricensis">costaricensis</tp:taxon-name-part></tp:taxon-name></italic> as it lacks molecular data. <italic><tp:taxon-name><tp:taxon-name-part taxon-name-part-type="genus" reg="Occultitheca">Occultitheca</tp:taxon-name-part><tp:taxon-name-part taxon-name-part-type="species" reg="chiangraiensis">chiangraiensis</tp:taxon-name-part></tp:taxon-name></italic> differs by having 1–2 individual ascomata and ascospores with a mucilaginous sheath, while <italic><tp:taxon-name><tp:taxon-name-part taxon-name-part-type="genus" reg="Occultitheca">O.</tp:taxon-name-part><tp:taxon-name-part taxon-name-part-type="species" reg="costaricensis">costaricensis</tp:taxon-name-part></tp:taxon-name></italic> has 2–12 ascomata in a cluster and ascospores without a sheath (<xref ref-type="bibr" rid="B55">Rogers and Ju 2003</xref>). Additionally, some <italic><tp:taxon-name><tp:taxon-name-part taxon-name-part-type="genus" reg="Anthostomella">Anthostomella</tp:taxon-name-part></tp:taxon-name></italic> species have similar characteristics in terms of ascoma, asci, and ascospores with draft cells and lack germ slits, such as <italic><tp:taxon-name><tp:taxon-name-part taxon-name-part-type="genus" reg="Anthostomella">A.</tp:taxon-name-part><tp:taxon-name-part taxon-name-part-type="species" reg="clypeata">clypeata</tp:taxon-name-part></tp:taxon-name></italic> and <italic><tp:taxon-name><tp:taxon-name-part taxon-name-part-type="genus" reg="Anthostomella">A.</tp:taxon-name-part><tp:taxon-name-part taxon-name-part-type="species" reg="clypeoides">clypeoides</tp:taxon-name-part></tp:taxon-name></italic>, but differ in a short space of the top ascospore and the ascus apex and shape of the sheath compared to <italic><tp:taxon-name><tp:taxon-name-part taxon-name-part-type="genus" reg="Occultitheca">Occultitheca</tp:taxon-name-part></tp:taxon-name></italic> species (<xref ref-type="bibr" rid="B41">Lu and Hyde 2000</xref>; <xref ref-type="bibr" rid="B55">Rogers and Ju 2003</xref>). Our strain differs by 6% in the ITS region (30/482, 4 gaps), 2% in LSU (14/745, 4 gaps), 15% in <italic>rpb2</italic> (117/798, no gap), 16% in <italic>tub2</italic> (120/754, 22 gap), and 3% in <italic>tef1</italic> (31/915, 1 gap) sequences compared to <italic><tp:taxon-name><tp:taxon-name-part taxon-name-part-type="genus" reg="Occultitheca">O.</tp:taxon-name-part><tp:taxon-name-part taxon-name-part-type="species" reg="rosae">rosae</tp:taxon-name-part></tp:taxon-name></italic> (HKAS 102393). Thus, <italic><tp:taxon-name><tp:taxon-name-part taxon-name-part-type="genus" reg="Occultitheca">Occultitheca</tp:taxon-name-part><tp:taxon-name-part taxon-name-part-type="species" reg="chiangraiensis">chiangraiensis</tp:taxon-name-part></tp:taxon-name></italic> is reported as a new species based on morphology and phylogenetic evidence.</p><table-wrap id="T4" position="float" orientation="portrait"><label>Table 4.</label><caption><p>Synopsis of <italic><tp:taxon-name><tp:taxon-name-part taxon-name-part-type="genus" reg="Occultitheca">Occultitheca</tp:taxon-name-part></tp:taxon-name></italic> species.</p></caption><table id="TID0E1YGM" rules="all"><tbody><tr><th rowspan="1" colspan="1">Species</th><th rowspan="1" colspan="1">
                      <italic>
                        <tp:taxon-name><tp:taxon-name-part taxon-name-part-type="genus" reg="Occultitheca">O.</tp:taxon-name-part><tp:taxon-name-part taxon-name-part-type="species" reg="costaricensis">costaricensis</tp:taxon-name-part></tp:taxon-name>
                      </italic>
                    </th><th rowspan="1" colspan="1">
                      <italic>
                        <tp:taxon-name><tp:taxon-name-part taxon-name-part-type="genus" reg="Occultitheca">O.</tp:taxon-name-part><tp:taxon-name-part taxon-name-part-type="species" reg="rosae">rosae</tp:taxon-name-part></tp:taxon-name>
                      </italic>
                    </th><th rowspan="1" colspan="1">
                      <italic>
                        <tp:taxon-name><tp:taxon-name-part taxon-name-part-type="genus" reg="Occultitheca">O.</tp:taxon-name-part><tp:taxon-name-part taxon-name-part-type="species" reg="ananasi">ananasi</tp:taxon-name-part></tp:taxon-name>
                      </italic>
                    </th><th rowspan="1" colspan="1">
                      <italic>
                        <tp:taxon-name><tp:taxon-name-part taxon-name-part-type="genus" reg="Occultitheca">O.</tp:taxon-name-part><tp:taxon-name-part taxon-name-part-type="species" reg="chiangraiensis">chiangraiensis</tp:taxon-name-part></tp:taxon-name>
                      </italic>
                    </th></tr><tr><td rowspan="1" colspan="1">Host</td><td rowspan="1" colspan="1">Unidentified decaying wood</td><td rowspan="1" colspan="1"><italic><tp:taxon-name><tp:taxon-name-part taxon-name-part-type="genus" reg="Rosa">Rosa</tp:taxon-name-part></tp:taxon-name></italic> sp.</td><td rowspan="1" colspan="1">
                      <italic>
                        <tp:taxon-name><tp:taxon-name-part taxon-name-part-type="genus" reg="Ananas">Ananas</tp:taxon-name-part><tp:taxon-name-part taxon-name-part-type="species" reg="comosus">comosus</tp:taxon-name-part></tp:taxon-name>
                      </italic>
                    </td><td rowspan="1" colspan="1">Unidentified decaying wood</td></tr><tr><td rowspan="1" colspan="1">Country</td><td rowspan="1" colspan="1">Costa Rica</td><td rowspan="1" colspan="1">China</td><td rowspan="1" colspan="1">Thailand</td><td rowspan="1" colspan="1">Thailand</td></tr><tr><td rowspan="1" colspan="1">Ascomata (μm)</td><td rowspan="1" colspan="1">400–600</td><td rowspan="1" colspan="1">360–385 × 350–420</td><td rowspan="1" colspan="1">190–230 × 160–260</td><td rowspan="1" colspan="1">220–342 × 228–395</td></tr><tr><td rowspan="1" colspan="1">Peridium (μm)</td><td rowspan="1" colspan="1">−</td><td rowspan="1" colspan="1">18–25</td><td rowspan="1" colspan="1">15–20</td><td rowspan="1" colspan="1">17–30</td></tr><tr><td rowspan="1" colspan="1">Paraphyses (μm)</td><td rowspan="1" colspan="1">−</td><td rowspan="1" colspan="1">3–6.5</td><td rowspan="1" colspan="1">3–5</td><td rowspan="1" colspan="1">3.7–7.6</td></tr><tr><td rowspan="1" colspan="1">Asci (μm)</td><td rowspan="1" colspan="1">185–190 × 10–10.5</td><td rowspan="1" colspan="1">90–140 × 11–13</td><td rowspan="1" colspan="1">70–90 × 5–10</td><td rowspan="1" colspan="1">112–158 × 8.5–13.7</td></tr><tr><td rowspan="1" colspan="1">Apical ring (μm)</td><td rowspan="1" colspan="1">6 × 3</td><td rowspan="1" colspan="1">3.5–4.5 × 2.8–3.2</td><td rowspan="1" colspan="1">−</td><td rowspan="1" colspan="1">3.9–5.6 × 2.5–3.7</td></tr><tr><td rowspan="1" colspan="1">Ascospores (μm)</td><td rowspan="1" colspan="1">14.5–23.5 × 7–10.5</td><td rowspan="1" colspan="1">16.5–20 × 6.5–8<break/> L/W 2.6</td><td rowspan="1" colspan="1">10–12.5 × 3.5–4.5 L/W 2.9</td><td rowspan="1" colspan="1">14.5–17.6 × 6–7.4 L/W 2.4</td></tr><tr><td rowspan="1" colspan="1">Basal cell (μm)</td><td rowspan="1" colspan="1">1.5–4.5</td><td rowspan="1" colspan="1">1.5–2.2</td><td rowspan="1" colspan="1">−</td><td rowspan="1" colspan="1">1.3–2.3</td></tr><tr><td rowspan="1" colspan="1">Spore sheath</td><td rowspan="1" colspan="1">No</td><td rowspan="1" colspan="1">Thin</td><td rowspan="1" colspan="1">Thin</td><td rowspan="1" colspan="1">One side thick</td></tr><tr><td rowspan="1" colspan="1">Germ slit</td><td rowspan="1" colspan="1">Straight</td><td rowspan="1" colspan="1">Straight</td><td rowspan="1" colspan="1">Straight</td><td rowspan="1" colspan="1">No</td></tr><tr><td rowspan="1" colspan="1">References</td><td rowspan="1" colspan="1">
                      <xref ref-type="bibr" rid="B55">Rogers and Ju (2003)</xref>
                    </td><td rowspan="1" colspan="1">
                      <xref ref-type="bibr" rid="B57">Samarakoon et al. (2022)</xref>
                    </td><td rowspan="1" colspan="1">
                      <xref ref-type="bibr" rid="B65">Tian et al. (2024)</xref>
                    </td><td rowspan="1" colspan="1">This study</td></tr></tbody></table><table-wrap-foot><fn><p>− Data not available.</p></fn></table-wrap-foot></table-wrap></tp:treatment-sec><tp:treatment-sec><!--Section generated to contain objects referenced in tp:taxon-treatment.--><fig id="F7" position="float" orientation="portrait"><object-id xmlns:xlink="http://www.w3.org/1999/xlink" content-type="doi" xlink:type="simple">10.3897/mycokeys.115.145330.figure7</object-id><object-id xmlns:xlink="http://www.w3.org/1999/xlink" content-type="arpha" xlink:type="simple">E90B3620-CACB-5FC0-B06D-FD567308FE2F</object-id><label>Figure 7.</label><caption><p>Phylogram generated from maximum likelihood analyses based on combined ITS-LSU-<italic>rpb2</italic>-<italic>tub2</italic> datasets. The tree is rooted with <italic><tp:taxon-name><tp:taxon-name-part taxon-name-part-type="genus" reg="Chaetomium">Chaetomium</tp:taxon-name-part><tp:taxon-name-part taxon-name-part-type="species" reg="elatum">elatum</tp:taxon-name-part></tp:taxon-name></italic> (CBS 374.66) and <italic><tp:taxon-name><tp:taxon-name-part taxon-name-part-type="genus" reg="Sordaria">Sordaria</tp:taxon-name-part><tp:taxon-name-part taxon-name-part-type="species" reg="fimicola">fimicola</tp:taxon-name-part></tp:taxon-name></italic> (CBS 723.96) as the outgroup taxa. Bootstrap support values ≥ 60% <abbrev xmlns:xlink="http://www.w3.org/1999/xlink" xlink:title="Maximum likelihood analyses" id="ABBRID0EF6BM" xlink:type="simple">ML</abbrev>/≥0.90 <abbrev xmlns:xlink="http://www.w3.org/1999/xlink" xlink:title="Bayesian inference posterior probabilities" id="ABBRID0EJ6BM" xlink:type="simple">BPP</abbrev> are given at the nodes. The newly generated taxa are indicated in red. The holotype/ex-type strains are denoted with <sup>T</sup>.</p></caption><graphic xmlns:xlink="http://www.w3.org/1999/xlink" xlink:href="mycokeys-115-155-g007.jpg" position="float" orientation="portrait" xlink:type="simple" id="oo_1283648.jpg"><uri content-type="original_file" xlink:type="simple">https://binary.pensoft.net/fig/1283648</uri></graphic></fig></tp:treatment-sec><ref-list><ref id="B10"><mixed-citation xmlns:xlink="http://www.w3.org/1999/xlink" xlink:type="simple"><person-group><name name-style="western"><surname>Crous</surname><given-names>PW</given-names></name><name name-style="western"><surname>Wingfield</surname><given-names>MJ</given-names></name><name name-style="western"><surname>Lombard</surname><given-names>L</given-names></name><name name-style="western"><surname>Roets</surname><given-names>F</given-names></name><name name-style="western"><surname>Swart</surname><given-names>WJ</given-names></name><name name-style="western"><surname>Alvarado</surname><given-names>P</given-names></name><name name-style="western"><surname>Carnegie</surname><given-names>AJ</given-names></name><name name-style="western"><surname>Moreno</surname><given-names>G</given-names></name><name name-style="western"><surname>Luangsaard</surname><given-names>J</given-names></name><name name-style="western"><surname>Thangavel</surname><given-names>R</given-names></name><name name-style="western"><surname>Alexandrova</surname><given-names>AV</given-names></name><name name-style="western"><surname>Baseia</surname><given-names>IG</given-names></name><name name-style="western"><surname>Bellanger</surname><given-names>JM</given-names></name><name name-style="western"><surname>Bessette</surname><given-names>AE</given-names></name><name name-style="western"><surname>Bessette</surname><given-names>AR</given-names></name><name name-style="western"><surname>De la Peña-Lastra</surname><given-names>S</given-names></name><name name-style="western"><surname>García</surname><given-names>D</given-names></name><name name-style="western"><surname>Gené</surname><given-names>J</given-names></name><name name-style="western"><surname>Pham</surname><given-names>THG</given-names></name><name name-style="western"><surname>Heykoop</surname><given-names>M</given-names></name><name name-style="western"><surname>Malysheva</surname><given-names>E</given-names></name><name name-style="western"><surname>Malysheva</surname><given-names>V</given-names></name><name name-style="western"><surname>Martín</surname><given-names>MP</given-names></name><name name-style="western"><surname>Morozova</surname><given-names>OV</given-names></name><name name-style="western"><surname>Noisripoom</surname><given-names>W</given-names></name><name name-style="western"><surname>Overton</surname><given-names>BE</given-names></name><name name-style="western"><surname>Rea</surname><given-names>AE</given-names></name><name name-style="western"><surname>Sewall</surname><given-names>BJ</given-names></name><name name-style="western"><surname>Smith</surname><given-names>ME</given-names></name><name name-style="western"><surname>Smyth</surname><given-names>CW</given-names></name><name name-style="western"><surname>Tasanathai</surname><given-names>K</given-names></name><name name-style="western"><surname>Visagie</surname><given-names>CM</given-names></name><name name-style="western"><surname>Adamčík</surname><given-names>S</given-names></name><name name-style="western"><surname>Alves</surname><given-names>A</given-names></name><name name-style="western"><surname>Andrade</surname><given-names>JP</given-names></name><name name-style="western"><surname>Aninat</surname><given-names>MJ</given-names></name><name name-style="western"><surname>Araújo</surname><given-names>RVB</given-names></name><name name-style="western"><surname>Bordallo</surname><given-names>JJ</given-names></name><name name-style="western"><surname>Boufleur</surname><given-names>T</given-names></name><name name-style="western"><surname>Baroncelli</surname><given-names>R</given-names></name><name name-style="western"><surname>Barreto</surname><given-names>RW</given-names></name><name name-style="western"><surname>Bolin</surname><given-names>J</given-names></name><name name-style="western"><surname>Cabero</surname><given-names>J</given-names></name><name name-style="western"><surname>Caboň</surname><given-names>M</given-names></name><name name-style="western"><surname>Cafà</surname><given-names>G</given-names></name><name name-style="western"><surname>Caffot</surname><given-names>MLH</given-names></name><name name-style="western"><surname>Cai</surname><given-names>L</given-names></name><name name-style="western"><surname>Carlavilla</surname><given-names>JR</given-names></name><name name-style="western"><surname>Chávez</surname><given-names>R</given-names></name><name name-style="western"><surname>de Castro</surname><given-names>RRL</given-names></name><name name-style="western"><surname>Delgat</surname><given-names>L</given-names></name><name name-style="western"><surname>Deschuyteneer</surname><given-names>D</given-names></name><name name-style="western"><surname>Dios</surname><given-names>MM</given-names></name><name name-style="western"><surname>Domínguez</surname><given-names>LS</given-names></name><name name-style="western"><surname>Evans</surname><given-names>HC</given-names></name><name name-style="western"><surname>Eyssartier</surname><given-names>G</given-names></name><name name-style="western"><surname>Ferreira</surname><given-names>BW</given-names></name><name name-style="western"><surname>Figueiredo</surname><given-names>CN</given-names></name><name name-style="western"><surname>Liu</surname><given-names>F</given-names></name><name name-style="western"><surname>Fournier</surname><given-names>J</given-names></name><name name-style="western"><surname>Galli-Terasawa</surname><given-names>LV</given-names></name><name name-style="western"><surname>Gil-Durán</surname><given-names>C</given-names></name><name name-style="western"><surname>Glienke</surname><given-names>C</given-names></name><name name-style="western"><surname>Gonçalves</surname><given-names>MFM</given-names></name><name name-style="western"><surname>Gryta</surname><given-names>H</given-names></name><name name-style="western"><surname>Guarro</surname><given-names>J</given-names></name><name name-style="western"><surname>Himaman</surname><given-names>W</given-names></name><name name-style="western"><surname>Hywel-Jones</surname><given-names>N</given-names></name><name name-style="western"><surname>Iturrieta-González</surname><given-names>I</given-names></name><name name-style="western"><surname>Ivanushkina</surname><given-names>NE</given-names></name><name name-style="western"><surname>Jargeat</surname><given-names>P</given-names></name><name name-style="western"><surname>Khalid</surname><given-names>AN</given-names></name><name name-style="western"><surname>Khan</surname><given-names>J</given-names></name><name name-style="western"><surname>Kiran</surname><given-names>M</given-names></name><name name-style="western"><surname>Kiss</surname><given-names>L</given-names></name><name name-style="western"><surname>Kochkina</surname><given-names>GA</given-names></name><name name-style="western"><surname>Kolařík</surname><given-names>M</given-names></name><name name-style="western"><surname>Kubátová</surname><given-names>A</given-names></name><name name-style="western"><surname>Lodge</surname><given-names>DJ</given-names></name><name name-style="western"><surname>Loizides</surname><given-names>M</given-names></name><name name-style="western"><surname>Luque</surname><given-names>D</given-names></name><name name-style="western"><surname>Manjón</surname><given-names>JL</given-names></name><name name-style="western"><surname>Marbach</surname><given-names>PAS</given-names></name><name name-style="western"><surname>Massola</surname><given-names>NS Jr</given-names></name><name name-style="western"><surname>Mata</surname><given-names>M</given-names></name><name name-style="western"><surname>Miller</surname><given-names>AN</given-names></name><name name-style="western"><surname>Mongkolsamrit</surname><given-names>S</given-names></name><name name-style="western"><surname>Moreau</surname><given-names>PA</given-names></name><name name-style="western"><surname>Morte</surname><given-names>A</given-names></name><name name-style="western"><surname>Mujic</surname><given-names>A</given-names></name><name name-style="western"><surname>Navarro-Ródenas</surname><given-names>A</given-names></name><name name-style="western"><surname>Németh</surname><given-names>MZ</given-names></name><name name-style="western"><surname>Nóbrega</surname><given-names>TF</given-names></name><name name-style="western"><surname>Nováková</surname><given-names>A</given-names></name><name name-style="western"><surname>Olariaga</surname><given-names>I</given-names></name><name name-style="western"><surname>Ozerskaya</surname><given-names>SM</given-names></name><name name-style="western"><surname>Palma</surname><given-names>MA</given-names></name><name name-style="western"><surname>Petters-Vandresen</surname><given-names>DAL</given-names></name><name name-style="western"><surname>Piontelli</surname><given-names>E</given-names></name><name name-style="western"><surname>Popov</surname><given-names>ES</given-names></name><name name-style="western"><surname>Rodríguez</surname><given-names>A</given-names></name><name name-style="western"><surname>Requejo</surname><given-names>Ó</given-names></name><name name-style="western"><surname>Rodrigues</surname><given-names>ACM</given-names></name><name name-style="western"><surname>Rong</surname><given-names>IH</given-names></name><name name-style="western"><surname>Roux</surname><given-names>J</given-names></name><name name-style="western"><surname>Seifert</surname><given-names>KA</given-names></name><name name-style="western"><surname>Silva</surname><given-names>BDB</given-names></name><name name-style="western"><surname>Sklenář</surname><given-names>F</given-names></name><name name-style="western"><surname>Smith</surname><given-names>JA</given-names></name><name name-style="western"><surname>Sousa</surname><given-names>JO</given-names></name><name name-style="western"><surname>Souza</surname><given-names>HG</given-names></name><name name-style="western"><surname>De Souza</surname><given-names>JT</given-names></name><name name-style="western"><surname>Švec</surname><given-names>K</given-names></name><name name-style="western"><surname>Tanchaud</surname><given-names>P</given-names></name><name name-style="western"><surname>Tanney</surname><given-names>JB</given-names></name><name name-style="western"><surname>Terasawa</surname><given-names>F</given-names></name><name name-style="western"><surname>Thanakitpipattana</surname><given-names>D</given-names></name><name name-style="western"><surname>Torres-Garcia</surname><given-names>D</given-names></name><name name-style="western"><surname>Vaca</surname><given-names>I</given-names></name><name name-style="western"><surname>Vaghefi</surname><given-names>N</given-names></name><name name-style="western"><surname>van Iperen</surname><given-names>AL</given-names></name><name name-style="western"><surname>Vasilenko</surname><given-names>OV</given-names></name><name name-style="western"><surname>Verbeken</surname><given-names>A</given-names></name><name name-style="western"><surname>Yilmaz</surname><given-names>N</given-names></name><name name-style="western"><surname>Zamora</surname><given-names>JC</given-names></name><name name-style="western"><surname>Zapata</surname><given-names>M</given-names></name><name name-style="western"><surname>Jurjević</surname><given-names>Ž</given-names></name><name name-style="western"><surname>Groenewald</surname><given-names>JZ</given-names></name></person-group> (<year>2019</year>) <article-title>Fungal Planet description sheets: 951-1041.</article-title><source>Persoonia</source><volume>43</volume>(<issue>1</issue>): <fpage>223</fpage>–<lpage>425</lpage>. <ext-link xlink:href="10.3767/persoonia.2019.43.06" ext-link-type="doi" xlink:type="simple">https://doi.org/10.3767/persoonia.2019.43.06</ext-link></mixed-citation></ref><ref id="B55"><mixed-citation xmlns:xlink="http://www.w3.org/1999/xlink" xlink:type="simple"><person-group><name name-style="western"><surname>Rogers</surname><given-names>JD</given-names></name><name name-style="western"><surname>Ju</surname><given-names>YM</given-names></name></person-group> (<year>2003</year>) <article-title><italic><tp:taxon-name><tp:taxon-name-part taxon-name-part-type="genus">Occultitheca</tp:taxon-name-part><tp:taxon-name-part taxon-name-part-type="species">costaricensis</tp:taxon-name-part></tp:taxon-name></italic> gen. et sp. nov. and <italic><tp:taxon-name><tp:taxon-name-part taxon-name-part-type="genus">Apiocamarops</tp:taxon-name-part><tp:taxon-name-part taxon-name-part-type="species">pulvinata</tp:taxon-name-part></tp:taxon-name></italic> sp. nov. from Costa Rica.</article-title><source>Sydowia</source><volume>55</volume>(<issue>2</issue>): <fpage>359</fpage>–<lpage>364</lpage>.</mixed-citation></ref><ref id="B57"><mixed-citation xmlns:xlink="http://www.w3.org/1999/xlink" xlink:type="simple"><person-group><name name-style="western"><surname>Samarakoon</surname><given-names>MC</given-names></name><name name-style="western"><surname>Hyde</surname><given-names>KD</given-names></name><name name-style="western"><surname>Maharachchikumbura</surname><given-names>SSN</given-names></name><name name-style="western"><surname>Stadler</surname><given-names>M</given-names></name><name name-style="western"><surname>Gareth Jones</surname><given-names>EB</given-names></name><name name-style="western"><surname>Promputtha</surname><given-names>I</given-names></name><name name-style="western"><surname>Suwannarach</surname><given-names>N</given-names></name><name name-style="western"><surname>Camporesi</surname><given-names>E</given-names></name><name name-style="western"><surname>Bulgakov</surname><given-names>TS</given-names></name><name name-style="western"><surname>Liu</surname><given-names>JK</given-names></name></person-group> (<year>2022</year>) <article-title>Taxonomy, phylogeny, molecular dating and ancestral state reconstruction of <tp:taxon-name><tp:taxon-name-part taxon-name-part-type="subclass">Xylariomycetidae</tp:taxon-name-part></tp:taxon-name> (<tp:taxon-name><tp:taxon-name-part taxon-name-part-type="class">Sordariomycetes</tp:taxon-name-part></tp:taxon-name>).</article-title><source>Fungal Diversity</source><volume>112</volume>(<issue>1</issue>): <fpage>1</fpage>–<lpage>88</lpage>. <ext-link xlink:href="10.1007/s13225-021-00495-5" ext-link-type="doi" xlink:type="simple">https://doi.org/10.1007/s13225-021-00495-5</ext-link></mixed-citation></ref><ref id="B65"><mixed-citation xmlns:xlink="http://www.w3.org/1999/xlink" xlink:type="simple"><person-group><name name-style="western"><surname>Tian</surname><given-names>XG</given-names></name><name name-style="western"><surname>Bao</surname><given-names>DF</given-names></name><name name-style="western"><surname>Karunarathna</surname><given-names>SC</given-names></name><name name-style="western"><surname>Jayawardena</surname><given-names>RS</given-names></name><name name-style="western"><surname>Hyde</surname><given-names>KD</given-names></name><name name-style="western"><surname>Bhat</surname><given-names>DJ</given-names></name><name name-style="western"><surname>Luo</surname><given-names>ZL</given-names></name><name name-style="western"><surname>Elgorban</surname><given-names>AM</given-names></name><name name-style="western"><surname>Hongsanan</surname><given-names>S</given-names></name><name name-style="western"><surname>Rajeshkumar</surname><given-names>KC</given-names></name><name name-style="western"><surname>Maharachchikumbura</surname><given-names>SSN</given-names></name><name name-style="western"><surname>Suwannarach</surname><given-names>N</given-names></name><name name-style="western"><surname>Dawoud</surname><given-names>TM</given-names></name><name name-style="western"><surname>Lu</surname><given-names>YZ</given-names></name><name name-style="western"><surname>Han</surname><given-names>JJ</given-names></name><name name-style="western"><surname>Xiao</surname><given-names>YP</given-names></name><name name-style="western"><surname>Du</surname><given-names>TY</given-names></name><name name-style="western"><surname>Lu</surname><given-names>L</given-names></name><name name-style="western"><surname>Xu</surname><given-names>RF</given-names></name><name name-style="western"><surname>Dai</surname><given-names>DQ</given-names></name><name name-style="western"><surname>Liu</surname><given-names>XF</given-names></name><name name-style="western"><surname>Liu</surname><given-names>C</given-names></name><name name-style="western"><surname>Tibpromma</surname><given-names>S</given-names></name></person-group> (<year>2024</year>) <article-title>Taxonomy and phylogeny of ascomycetes associated with selected economically important monocotyledons in China and Thailand.</article-title><source>Mycosphere</source><volume>15</volume>(<issue>1</issue>): <fpage>1</fpage>–<lpage>274</lpage>. <ext-link xlink:href="10.5943/mycosphere/15/1/1" ext-link-type="doi" xlink:type="simple">https://doi.org/10.5943/mycosphere/15/1/1</ext-link></mixed-citation></ref><ref id="B41"><mixed-citation xmlns:xlink="http://www.w3.org/1999/xlink" xlink:type="simple"><person-group><name name-style="western"><surname>Lu</surname><given-names>B</given-names></name><name name-style="western"><surname>Hyde</surname><given-names>KD</given-names></name></person-group> (<year>2000</year>) A world monograph of <italic><tp:taxon-name><tp:taxon-name-part taxon-name-part-type="genus">Anthostomella</tp:taxon-name-part></tp:taxon-name></italic>. HKU Fungal Diversity Press, Fungal Diversity Research Series.</mixed-citation></ref></ref-list></tp:taxon-treatment>
